# Supplementary material for: Comprehensive miRNA expression profiling in human T-cell acute lymphoblastic leukemia by small RNA-sequencing
Source: Sci Rep. 2017 Aug 11;7:7901. doi: 10.1038/s41598-017-08148-x (PMC5554241; doi:10.1038/s41598-017-08148-x)
Supplement: Supplementary file 2 — Supplementary datasets [file 41598_2017_8148_MOESM2_ESM.xlsx]

## Sheet: Table S1
Supplementary table S1: Subgroup specific miRNAs as identified by DESeq2 analysis (adjusted p-value < 0.05)
Immature T-ALL
	baseMean	log2FoldChange	lfcSE	stat	pvalue	padj
hsa-miR-10b-5p	706.63	3.5432	0.5132	-6.9044	5.04e-12	2.89e-09
hsa-miR-221-3p	6636.42	1.6014	0.2479	-6.4603	1.05e-10	2e-08
hsa-miR-425-5p	9597.51	0.7953	0.1227	-6.4803	9.15e-11	2e-08
hsa-miR-221-5p	650.777	1.8005	0.3029	-5.9449	2.77e-09	3.97e-07
hsa-miR-3126-5p	3.1545	-3.6324	0.6193	5.8652	4.49e-09	5.15e-07
hsa-miR-2467-5p	189.805	-1.512	0.2618	5.7756	7.67e-09	7.33e-07
hsa-miR-222-3p	34792.8	1.7165	0.3043	-5.6412	1.69e-08	1.38e-06
hsa-miR-584-5p	74.7136	2.6072	0.4778	-5.4566	4.85e-08	3.48e-06
hsa-miR-1908-5p	11.4048	-1.4584	0.3057	4.7707	1.84e-06	0.000117074
hsa-miR-7-5p	129.376	-1.489	0.3211	4.6365	3.54e-06	0.000203432
hsa-miR-191-3p	197.328	0.7664	0.1678	-4.5672	4.94e-06	0.000218295
hsa-miR-101-5p	80.1918	1.2089	0.2639	-4.5805	4.64e-06	0.000218295
hsa-miR-424-3p	600.596	-1.9531	0.4266	4.5785	4.68e-06	0.000218295
hsa-miR-222-5p	72.6072	1.9061	0.419	-4.549	5.39e-06	0.000220962
hsa-miR-30a-5p	205.777	1.8003	0.3987	-4.5155	6.32e-06	0.000226583
hsa-miR-200c-3p	108.764	-1.0282	0.228	4.5087	6.52e-06	0.000226583
hsa-miR-92b-3p	5510.06	-1.1448	0.2542	4.5027	6.71e-06	0.000226583
hsa-miR-195-5p	25.4946	1.7451	0.3963	-4.4033	1.07e-05	0.000340013
hsa-miR-3934-5p	10.7303	-2.0389	0.4675	4.361	1.29e-05	0.000371586
hsa-miR-4746-5p	126.84	-0.8623	0.1974	4.3681	1.25e-05	0.000371586
hsa-miR-940	8.4638	-1.1718	0.274	4.2764	1.9e-05	0.000495523
hsa-miR-3677-3p	7.4822	-1.4858	0.347	4.2823	1.85e-05	0.000495523
hsa-miR-4687-5p	26.1577	-1.047	0.2473	4.2331	2.31e-05	0.00057534
hsa-miR-450b-5p	1016.61	-1.8809	0.4549	4.1343	3.56e-05	0.000851498
hsa-miR-101-3p	11793.9	0.8174	0.1985	-4.1187	3.81e-05	0.000874685
hsa-miR-126-3p	1350.61	1.8432	0.4505	-4.0919	4.28e-05	0.000944646
hsa-miR-1276	12.3759	-1.3401	0.3302	4.0586	4.94e-05	0.00104963
hsa-miR-95-3p	22.4755	-2.0378	0.5033	4.0493	5.14e-05	0.00105309
hsa-miR-3607-3p	429.873	0.8779	0.2189	-4.0114	6.04e-05	0.00119468
hsa-miR-3928-3p	24.3083	-1.0148	0.2561	3.9624	7.42e-05	0.00139689
hsa-miR-210-5p	70.227	1.3498	0.341	-3.9584	7.54e-05	0.00139689
hsa-miR-497-5p	23.2907	1.8052	0.4636	-3.8941	9.86e-05	0.00176788
hsa-miR-425-3p	463.501	0.8463	0.2191	-3.8629	0.000112068	0.0019493
hsa-miR-1908-3p	23.5377	-1.1031	0.2861	3.8553	0.000115574	0.00195116
hsa-miR-126-5p	6521.08	1.7481	0.4554	-3.8381	0.000123971	0.00203313
hsa-miR-125b-5p	268.918	2.1413	0.5639	-3.7971	0.000146376	0.00233389
hsa-miR-542-3p	182.041	-1.6674	0.4403	3.7869	0.000152522	0.00236615
hsa-miR-210-3p	213.666	1.251	0.3347	-3.738	0.000185499	0.00271273
hsa-miR-141-3p	646.299	-0.9626	0.2576	3.737	0.000186199	0.00271273
hsa-miR-450a-5p	410.556	-1.7826	0.4775	3.7332	0.00018904	0.00271273
hsa-miR-326	6.3069	1.1778	0.3164	-3.7219	0.000197695	0.00276772
hsa-miR-31-5p	67.6215	-1.694	0.4623	3.664	0.000248293	0.00332338
hsa-miR-548e-3p	148.089	0.6302	0.172	-3.6633	0.000248964	0.00332338
hsa-miR-33a-5p	147.652	-0.6469	0.1807	3.5804	0.000343007	0.0043865
hsa-miR-137	6.9791	-2.3666	0.6611	3.5798	0.000343889	0.0043865
hsa-miR-133a-3p	45.5858	1.9112	0.5375	-3.5555	0.000377321	0.00452431
hsa-miR-9-5p	185.426	1.9981	0.563	-3.5493	0.000386221	0.00452431
hsa-miR-338-3p	140.079	1.5173	0.4269	-3.5541	0.000379266	0.00452431
hsa-miR-454-5p	228.298	-0.6095	0.1712	3.5595	0.000371546	0.00452431
hsa-miR-628-3p	28.7153	1.0737	0.3042	-3.5296	0.00041612	0.00477705
hsa-miR-34a-5p	138.056	1.7285	0.4908	-3.5217	0.000428814	0.00482626
hsa-miR-4522	3.2795	-1.6334	0.466	3.5052	0.000456347	0.00503737
hsa-miR-3177-3p	8.007	-0.9745	0.28	3.4802	0.000501087	0.00542687
hsa-miR-625-5p	936.5	-0.6678	0.1924	3.4702	0.000519993	0.00552734
hsa-miR-181a-5p	1.85464e+06	0.9076	0.2628	-3.4531	0.000554099	0.00578278
hsa-miR-548p	3.8175	-1.976	0.5815	3.3982	0.000678371	0.0069533
hsa-miR-200b-3p	57.9957	-1.1819	0.3524	3.354	0.00079652	0.0078779
hsa-miR-191-5p	270119	0.5285	0.1578	-3.3494	0.00080975	0.0078779
hsa-miR-200a-3p	18.3035	-1.3387	0.3995	3.3512	0.000804643	0.0078779
hsa-miR-23a-3p	1377.47	0.8177	0.2459	-3.3255	0.000882726	0.0083063
hsa-miR-503-5p	8.0896	-1.4995	0.4505	3.3284	0.000873616	0.0083063
hsa-miR-148a-5p	733.851	-1.6892	0.52	3.2482	0.00116121	0.0107505
hsa-miR-4420	10.3711	1.5168	0.4685	-3.2374	0.00120622	0.01099
hsa-let-7c-5p	993.748	1.8238	0.5642	-3.2327	0.00122639	0.0109992
hsa-miR-30a-3p	5.5879	1.5088	0.4681	-3.2236	0.00126575	0.0111775
hsa-miR-136-3p	22.5623	-1.6744	0.5241	3.1949	0.00139897	0.0121668
hsa-miR-542-5p	31.2849	-1.4879	0.4683	3.1771	0.00148734	0.0127423
hsa-miR-6501-5p	4.1192	0.9782	0.3112	-3.1433	0.00167061	0.0141019
hsa-miR-29a-5p	16.1893	1.0093	0.3221	-3.1333	0.00172865	0.0143615
hsa-miR-4518	9.0345	1.2937	0.4134	-3.1294	0.0017514	0.0143615
hsa-miR-4517	27.2298	1.0909	0.3497	-3.1193	0.00181309	0.0144543
hsa-miR-548e-5p	60.5247	0.5887	0.1887	-3.1198	0.00180982	0.0144543
hsa-miR-4775	19.6555	-0.5728	0.184	3.1129	0.00185238	0.0145653
hsa-miR-550a-5p	82.5836	-1.0091	0.327	3.0861	0.00202832	0.0157332
hsa-miR-381-3p	35.8213	-1.535	0.4988	3.0773	0.00208905	0.0159882
hsa-miR-99a-5p	176.857	1.8004	0.586	-3.0722	0.00212452	0.0160458
hsa-miR-3615	1148.72	-0.5919	0.193	3.0676	0.00215756	0.0160837
hsa-miR-548o-3p	238.905	-0.3822	0.1258	3.0374	0.00238617	0.0175597
hsa-miR-148a-3p	64929.3	-1.5689	0.5218	3.0067	0.00264077	0.0191159
hsa-miR-30d-3p	763.038	0.5437	0.181	-3.0039	0.00266499	0.0191159
hsa-miR-92b-5p	12.1341	-1.0925	0.3641	3.0003	0.00269755	0.0191159
hsa-miR-625-3p	778.233	-0.7087	0.2378	2.9804	0.00287845	0.0201491
hsa-miR-100-5p	61.7768	1.7157	0.5771	-2.9727	0.00295165	0.0204126
hsa-miR-130b-3p	3226.94	-0.6426	0.218	2.948	0.00319849	0.0216191
hsa-miR-628-5p	71.6984	0.8757	0.2971	-2.9477	0.00320143	0.0216191
hsa-miR-3918	5.1294	-1.1764	0.4042	2.9101	0.00361331	0.0238863
hsa-miR-450a-2-3p	4.9721	-1.3285	0.4566	2.9095	0.0036204	0.0238863
hsa-miR-146a-5p	24341.9	1.1474	0.3965	-2.894	0.00380392	0.0248119
hsa-miR-199b-5p	672.462	1.3362	0.4669	-2.8618	0.00421223	0.026913
hsa-miR-328-3p	115.985	0.5351	0.187	-2.8612	0.0042198	0.026913
hsa-miR-30b-5p	9936.67	0.5675	0.1994	-2.8455	0.00443363	0.0279659
hsa-miR-454-3p	1873.97	-0.4271	0.1516	2.8172	0.00484382	0.0302212
hsa-miR-1244	20.2141	-1.7048	0.6063	2.812	0.00492298	0.0303849
hsa-miR-335-3p	1447.75	-1.5388	0.5487	2.8044	0.00504107	0.0307827
hsa-miR-4485-3p	51.873	-1.735	0.6239	2.7811	0.00541803	0.0327363
hsa-miR-6842-3p	39.6214	0.629	0.2291	-2.7457	0.00603769	0.0361004
hsa-miR-3074-5p	46.2256	-0.7412	0.2712	2.7328	0.00627933	0.0371581
hsa-miR-34a-3p	4.9785	1.6153	0.5963	-2.7088	0.00675325	0.03894
hsa-miR-589-5p	590.884	-0.505	0.1863	2.7106	0.0067167	0.03894
hsa-miR-548a-5p	8.6389	-0.9074	0.3352	2.7073	0.00678397	0.03894
hsa-miR-484	4349.74	-0.3597	0.1336	2.6922	0.00709783	0.0403381
hsa-miR-1249-3p	39.2132	0.7372	0.2761	-2.6698	0.00759025	0.0427138
hsa-miR-577	49.9578	-1.3891	0.5215	2.6636	0.00773158	0.0430867
hsa-miR-21-5p	98111.2	0.7396	0.2799	-2.6424	0.00823312	0.0450775
hsa-miR-150-3p	1596.79	-1.0985	0.4158	2.6418	0.00824589	0.0450775
hsa-miR-3074-3p	5.7541	-1.2096	0.4597	2.6313	0.00850706	0.0460666
hsa-miR-27a-3p	3834.14	0.6306	0.2402	-2.6251	0.00866132	0.0464635
hsa-miR-5701	19.9805	0.5326	0.2034	-2.6189	0.00882174	0.0468859
hsa-miR-937-3p	17.2921	-0.5992	0.2307	2.5967	0.00941176	0.0495628
hsa-miR-330-5p	274.486	-0.493	0.1901	2.5931	0.00951267	0.0496389
hsa-miR-223-5p	1563.16	0.9262	0.3582	-2.5855	0.00972373	0.0499537
hsa-miR-3917	28.8196	-0.8602	0.3328	2.5847	0.00974706	0.0499537
TLX1/3 T-ALL
	baseMean	log2FoldChange	lfcSE	stat	pvalue	padj
hsa-miR-181a-5p	1.85464e+06	-1.3844	0.2258	6.1303	8.77e-10	2.17e-07
hsa-miR-181b-5p	110021	-1.0995	0.1773	6.2005	5.63e-10	2.17e-07
hsa-miR-181a-3p	35262.2	-1.4502	0.2382	6.089	1.14e-09	2.17e-07
hsa-miR-29c-5p	136.793	-0.974	0.1777	5.4802	4.25e-08	6.1e-06
hsa-miR-29c-3p	3438.3	-0.9999	0.189	5.2911	1.22e-07	1.4e-05
hsa-miR-671-5p	115.541	0.7467	0.1473	-5.0694	3.99e-07	3.82e-05
hsa-miR-181b-3p	178.733	-1.2939	0.2579	5.0174	5.24e-07	4.29e-05
hsa-miR-95-3p	22.4755	2.1075	0.4383	-4.8084	1.52e-06	0.00010919
hsa-miR-96-5p	38.8696	-2.3251	0.4956	4.6912	2.72e-06	0.000173209
hsa-miR-17-5p	6427.79	0.6206	0.1423	-4.3602	1.3e-05	0.000745937
hsa-miR-9-5p	185.426	-2.2746	0.5277	4.3101	1.63e-05	0.000851649
hsa-miR-17-3p	1218.31	0.5817	0.1374	-4.235	2.29e-05	0.00109309
hsa-miR-182-5p	7775.31	-1.8759	0.4475	4.1917	2.77e-05	0.00122254
hsa-miR-100-5p	36.5268	-2.0366	0.5045	4.0366	5.42e-05	0.00222374
hsa-miR-30a-5p	205.777	-1.5841	0.4038	3.9231	8.74e-05	0.00334476
hsa-miR-92b-3p	5510.06	0.9618	0.249	-3.8621	0.000112437	0.00403366
hsa-miR-183-5p	251.501	-1.6618	0.4397	3.7793	0.000157286	0.00531072
hsa-miR-4449	33.434	-1.5492	0.4116	3.7637	0.000167446	0.00533967
hsa-miR-20a-5p	6099.17	0.5661	0.1511	-3.7474	0.000178661	0.00539745
hsa-miR-223-3p	8541.49	-1.0229	0.2834	3.6092	0.000307084	0.00881332
hsa-miR-92b-5p	12.1341	1.1302	0.3206	-3.5249	0.000423565	0.0113545
hsa-miR-1275	56.8673	-0.9408	0.2675	3.5178	0.000435189	0.0113545
hsa-miR-191-5p	270119	-0.533	0.1545	3.4498	0.000561028	0.0140013
hsa-miR-550a-5p	82.5836	1.0361	0.3042	-3.4063	0.000658444	0.0157478
hsa-miR-340-5p	9203.61	-1.1201	0.3301	3.3932	0.000690793	0.0158606
hsa-miR-10b-5p	469.084	-1.7521	0.527	3.325	0.000884234	0.0195212
hsa-miR-125a-5p	4613.57	1.5295	0.4651	-3.2886	0.00100704	0.021409
hsa-miR-30a-3p	5.5879	-1.542	0.4719	3.2677	0.00108416	0.0222253
hsa-miR-92a-3p	348797	0.5038	0.1588	-3.1726	0.00151088	0.0287492
hsa-miR-425-5p	9597.51	-0.4856	0.1528	3.1773	0.00148663	0.0287492
hsa-miR-3687	42.0435	-1.3095	0.4138	3.1647	0.00155266	0.0287492
hsa-miR-6855-3p	5.0911	-1.1868	0.3775	3.1441	0.001666	0.0298838
hsa-miR-107	583.354	0.5236	0.1691	-3.0975	0.00195176	0.0339488
hsa-miR-642a-5p	18.0622	1.4005	0.4612	-3.0367	0.00239164	0.0403764
hsa-miR-642a-3p	15.828	1.4044	0.4648	-3.0213	0.00251673	0.0412743
hsa-miR-99b-5p	1188.45	1.4421	0.4841	-2.9787	0.00289477	0.0461555
hsa-let-7e-5p	2083.46	1.4143	0.4769	-2.9658	0.00301874	0.0468312
hsa-miR-548j-5p	12.5988	-1.0056	0.3422	2.9385	0.00329849	0.048547
hsa-miR-6724-5p	97.0033	-1.0747	0.3655	2.9403	0.00327943	0.048547
TAL/LMO T-ALL
	baseMean	log2FoldChange	lfcSE	stat	pvalue	padj
hsa-miR-196b-5p	2749.58	-5.2519	0.7253	7.2414	4.44e-13	1.73e-10
hsa-miR-146b-3p	1306.5	-1.9435	0.2699	7.2002	6.01e-13	1.73e-10
hsa-miR-135a-5p	123.749	-5.2344	0.7718	6.7822	1.18e-11	2.26e-09
hsa-miR-146b-5p	75942.8	-1.9456	0.3168	6.1419	8.16e-10	1.17e-07
hsa-miR-155-5p	15231.5	-1.4221	0.2339	6.0788	1.21e-09	1.39e-07
hsa-miR-222-5p	72.6072	-2.4779	0.4232	5.8548	4.78e-09	4.57e-07
hsa-miR-29c-3p	3438.3	1.0157	0.1755	-5.789	7.08e-09	5.81e-07
hsa-miR-196a-5p	80.3308	-4.3397	0.7622	5.6937	1.24e-08	7.93e-07
hsa-miR-320d	16.7119	-1.8628	0.3268	5.6996	1.2e-08	7.93e-07
hsa-miR-34a-5p	138.056	-2.6825	0.487	5.5082	3.63e-08	2.08e-06
hsa-miR-99a-5p	176.857	-3.273	0.6074	5.3888	7.09e-08	3.7e-06
hsa-miR-130b-3p	3226.94	0.9573	0.1796	-5.329	9.87e-08	4.72e-06
hsa-miR-125a-5p	4613.57	-2.5653	0.4831	5.31	1.1e-07	4.84e-06
hsa-miR-509-3p	228.262	-3.6194	0.6898	5.2471	1.55e-07	5.64e-06
hsa-miR-221-5p	650.777	-1.7245	0.3284	5.251	1.51e-07	5.64e-06
hsa-miR-135a-3p	13.894	-4.1677	0.7948	5.244	1.57e-07	5.64e-06
hsa-let-7c-5p	993.748	-3.0063	0.5807	5.1768	2.26e-07	6.48e-06
hsa-miR-125b-5p	268.918	-3.0792	0.5943	5.1809	2.21e-07	6.48e-06
hsa-miR-133a-3p	65.863	-3.1075	0.5986	5.1909	2.09e-07	6.48e-06
hsa-miR-4671-3p	18.3484	-3.5342	0.6817	5.1844	2.17e-07	6.48e-06
hsa-miR-222-3p	34792.8	-1.6716	0.3239	5.161	2.46e-07	6.72e-06
hsa-miR-99b-5p	1188.45	-2.5936	0.5079	5.1068	3.28e-07	8.55e-06
hsa-miR-3681-5p	9.564	-4.1144	0.8091	5.0852	3.67e-07	9.17e-06
hsa-miR-5584-5p	6.511	-4.1338	0.8189	5.048	4.46e-07	1.07e-05
hsa-miR-6724-5p	97.0033	1.6663	0.3348	-4.9778	6.43e-07	1.48e-05
hsa-miR-126-5p	6521.08	-2.2682	0.4583	4.9493	7.45e-07	1.64e-05
hsa-miR-21-5p	98111.2	-1.2076	0.2483	4.863	1.16e-06	2.46e-05
hsa-let-7e-5p	2083.46	-2.4209	0.5014	4.8285	1.38e-06	2.82e-05
hsa-miR-508-3p	45.6112	-3.6458	0.7603	4.7953	1.62e-06	3.21e-05
hsa-miR-454-3p	1873.97	0.6117	0.1279	-4.783	1.73e-06	3.3e-05
hsa-miR-29a-5p	16.1893	-1.4934	0.3137	4.7611	1.93e-06	3.56e-05
hsa-miR-3607-3p	429.873	-0.9865	0.2089	4.7216	2.34e-06	4.2e-05
hsa-miR-125b-2-3p	234.062	-3.0573	0.6505	4.7	2.6e-06	4.53e-05
hsa-miR-221-3p	6636.42	-1.3317	0.2839	4.6912	2.72e-06	4.59e-05
hsa-miR-125a-3p	41.1493	-2.5828	0.5547	4.6566	3.22e-06	5.27e-05
hsa-miR-3154	3.7799	-3.0826	0.6668	4.623	3.78e-06	6.03e-05
hsa-miR-155-3p	3.8448	-2.0214	0.4615	4.3799	1.19e-05	0.000184192
hsa-miR-146a-5p	24341.9	-1.631	0.3819	4.2708	1.95e-05	0.00029419
hsa-miR-126-3p	1350.61	-1.9717	0.4707	4.1885	2.81e-05	0.000411897
hsa-miR-628-3p	28.7153	-1.2625	0.3018	4.1835	2.87e-05	0.000411897
hsa-miR-1244	20.2141	2.5049	0.6087	-4.1149	3.87e-05	0.000542289
hsa-miR-29c-5p	136.793	0.7622	0.1869	-4.0785	4.53e-05	0.000619521
hsa-miR-29a-3p	3949.72	-0.8039	0.1978	4.0655	4.79e-05	0.000621747
hsa-miR-1276	12.3759	1.1966	0.2946	-4.0616	4.87e-05	0.000621747
hsa-miR-5680	2.7138	-2.2396	0.551	4.0646	4.81e-05	0.000621747
hsa-miR-101-3p	11793.9	-0.797	0.1969	4.047	5.19e-05	0.000633549
hsa-miR-5701	19.9805	-0.7849	0.1938	4.0492	5.14e-05	0.000633549
hsa-miR-200c-3p	108.764	0.8719	0.2213	-3.9394	8.17e-05	0.00097693
hsa-miR-628-5p	71.6984	-1.1168	0.2848	3.9208	8.83e-05	0.00103402
hsa-miR-29b-1-5p	13.1814	-1.3965	0.3593	3.8873	0.000101384	0.00114313
hsa-miR-4517	27.2298	-1.3541	0.3484	3.8868	0.000101567	0.00114313
hsa-miR-199b-5p	672.462	-1.8174	0.4683	3.8808	0.000104104	0.00114915
hsa-miR-15b-5p	3861.61	0.5586	0.1449	-3.855	0.000115741	0.0012535
hsa-miR-21-3p	4163.44	-1.1454	0.3007	3.8088	0.000139645	0.00148437
hsa-miR-454-5p	228.298	0.6068	0.16	-3.7932	0.000148711	0.001552
hsa-miR-10b-5p	316.159	-2.0612	0.549	3.7547	0.000173519	0.00177857
hsa-miR-940	8.4638	0.8878	0.2379	-3.7312	0.000190534	0.00191871
hsa-miR-138-5p	14.727	1.3604	0.369	-3.687	0.00022689	0.00224543
hsa-miR-1275	56.8673	0.9531	0.2602	-3.663	0.000249249	0.0024249
hsa-miR-34a-3p	4.9785	-2.449	0.6722	3.6435	0.000268985	0.00257329
hsa-miR-375	20.6268	-2.2317	0.6179	3.6119	0.000303955	0.00286017
hsa-miR-15b-3p	141.341	0.7503	0.208	-3.607	0.000309802	0.00286816
hsa-miR-146a-3p	18.5985	-2.7559	0.7672	3.5922	0.000327909	0.00298761
hsa-miR-3158-3p	61.4307	-0.7268	0.2036	3.5702	0.000356705	0.0031992
hsa-miR-26b-3p	401.627	-0.4736	0.1347	3.515	0.000439778	0.00388358
hsa-miR-423-5p	46517.1	-0.4404	0.1281	3.4371	0.000587966	0.00511352
hsa-miR-101-5p	80.1918	-0.975	0.2843	3.4291	0.000605503	0.00518744
hsa-miR-196b-3p	11.4703	-3.2703	0.9597	3.4077	0.000655062	0.0055295
hsa-miR-1976	29.3579	-0.7821	0.2301	3.3994	0.000675343	0.00561807
hsa-miR-625-3p	778.233	0.7575	0.2237	-3.387	0.000706688	0.00579484
hsa-miR-4767	4.3097	-1.3885	0.4111	3.3778	0.000730664	0.00590705
hsa-miR-33b-5p	152.013	0.846	0.2507	-3.3739	0.000741223	0.0059092
hsa-miR-191-3p	197.328	-0.5996	0.179	3.3499	0.000808435	0.00635674
hsa-miR-497-5p	23.2907	-1.6857	0.5046	3.3409	0.00083495	0.00639015
hsa-miR-625-5p	936.5	0.6186	0.1852	-3.341	0.000834719	0.00639015
hsa-miR-584-5p	46.2769	-1.6128	0.4837	3.3346	0.000854363	0.00645269
hsa-miR-26b-5p	23121.3	-0.3767	0.1145	3.2891	0.00100523	0.00749354
hsa-miR-1908-5p	11.4048	0.942	0.288	-3.2703	0.0010743	0.00790575
hsa-miR-195-5p	25.4946	-1.4163	0.4385	3.2302	0.00123689	0.00898702
hsa-miR-642a-5p	18.0622	-1.6243	0.5154	3.1517	0.00162317	0.0115025
hsa-miR-30d-3p	763.038	-0.5532	0.1754	3.1545	0.00160763	0.0115025
hsa-miR-100-5p	61.7768	-1.9605	0.6254	3.1347	0.00172018	0.0116163
hsa-miR-186-5p	50858.4	-0.2718	0.0865	3.1409	0.00168411	0.0116163
hsa-miR-4473	9.1171	-1.3382	0.4268	3.1357	0.0017147	0.0116163
hsa-miR-4433b-5p	8.211	-1.9113	0.6089	3.1392	0.00169418	0.0116163
hsa-miR-19b-1-5p	8.899	-0.948	0.3039	3.1195	0.00181146	0.0120904
hsa-miR-3687	42.0435	1.3365	0.4292	-3.1139	0.0018464	0.012182
hsa-miR-20a-3p	131.499	-0.5644	0.1824	3.0936	0.00197751	0.0128987
hsa-miR-4521	19.5046	-1.1304	0.3679	3.0728	0.00212037	0.0136752
hsa-miR-499a-5p	7.9756	-1.0244	0.3376	3.0347	0.0024075	0.015266
hsa-miR-320c	8.3567	-1.0423	0.3436	3.0331	0.00242021	0.015266
hsa-miR-4443	5.8313	-1.4113	0.4676	3.0185	0.00254061	0.0158512
hsa-miR-425-3p	463.501	-0.6803	0.2263	3.0059	0.00264798	0.0163211
hsa-miR-577	50.13	-1.6141	0.5375	3.0031	0.00267279	0.0163211
hsa-miR-548ab	17.0293	-1.6269	0.543	2.9963	0.00273281	0.0165119
hsa-miR-30d-5p	84916.5	-0.4943	0.166	2.9786	0.00289547	0.0173125
hsa-miR-590-5p	6.6462	0.7752	0.2623	-2.955	0.00312678	0.0185028
hsa-miR-30b-5p	9936.67	-0.5713	0.1938	2.9486	0.00319178	0.0185059
hsa-miR-450b-5p	1016.61	1.3939	0.4723	-2.9511	0.00316693	0.0185059
hsa-miR-548a-5p	8.6389	0.8869	0.3019	-2.9382	0.0033017	0.0189518
hsa-miR-330-3p	57.3412	-0.5366	0.1829	2.9334	0.00335231	0.0190517
hsa-miR-3615	1148.72	0.5425	0.1866	-2.908	0.00363699	0.0202682
hsa-miR-7974	97.4032	-0.9874	0.3394	2.9096	0.00361921	0.0202682
hsa-miR-30a-5p	205.777	-1.2765	0.4396	2.904	0.00368461	0.0203362
hsa-miR-548ay-3p	5.4681	1.0047	0.3471	-2.895	0.00379185	0.0207288
hsa-miR-18a-5p	325.279	0.5373	0.187	-2.8737	0.00405752	0.0218977
hsa-miR-423-3p	39897.9	-0.2737	0.0953	2.8718	0.00408197	0.0218977
hsa-miR-130b-5p	3931.91	0.6153	0.2167	-2.8395	0.00451871	0.0240161
hsa-miR-3609	1279.11	1.2218	0.4348	-2.8099	0.00495624	0.0259425
hsa-miR-6087	243.714	0.9757	0.3474	-2.8089	0.00497155	0.0259425
hsa-miR-766-3p	244.362	0.6381	0.2276	-2.8039	0.00504829	0.0261056
hsa-miR-328-3p	115.985	-0.5142	0.1843	2.7904	0.00526416	0.02674
hsa-miR-23a-5p	38.5662	-1.0156	0.3639	2.7907	0.00525992	0.02674
hsa-miR-30b-3p	57.4848	-0.6213	0.2232	2.7836	0.00537575	0.0270673
hsa-miR-99b-3p	10.8823	-1.8669	0.676	2.7618	0.00574796	0.0286898
hsa-miR-29b-2-5p	18.6959	0.5966	0.2165	-2.7553	0.00586399	0.0290166
hsa-miR-5683	29.1521	-1.3456	0.495	2.7184	0.00656026	0.0321845
hsa-miR-149-5p	37.3277	1.1275	0.4162	-2.7092	0.00674373	0.0328042
hsa-miR-27b-3p	19625	-0.4754	0.1761	2.6993	0.00694817	0.0335147
hsa-miR-182-5p	7775.31	1.3425	0.498	-2.6961	0.00701617	0.0335607
hsa-miR-1255a	18.2984	-1.0002	0.3733	2.6798	0.00736689	0.0349471
hsa-miR-3934-5p	10.7303	1.2703	0.4745	-2.677	0.00742838	0.0349499
hsa-miR-4687-3p	3.1806	1.0044	0.3769	-2.6646	0.00770732	0.0359675
hsa-miR-6842-3p	39.6214	-0.6069	0.2282	2.6594	0.00782903	0.0362408
hsa-miR-338-3p	140.079	-1.1998	0.4538	2.644	0.00819421	0.0376278
hsa-miR-6503-5p	17.6516	-1.5492	0.5872	2.638	0.00833974	0.0379922
hsa-miR-141-3p	646.299	0.6843	0.2613	-2.6186	0.00882966	0.0395955
hsa-miR-16-2-3p	2147.01	0.5021	0.1916	-2.6209	0.00876987	0.0395955
hsa-miR-1249-5p	3.3763	-1.5912	0.6111	2.6039	0.00921765	0.041015
hsa-miR-642a-3p	15.828	-1.3705	0.5291	2.5904	0.0095862	0.0423267
hsa-miR-3064-5p	5.6268	1.0109	0.391	-2.5858	0.00971614	0.042573
hsa-miR-548d-3p	9.8651	0.6975	0.2719	-2.565	0.0103174	0.0448651
hsa-miR-425-5p	9597.51	-0.3994	0.1559	2.5612	0.0104302	0.0450147
hsa-miR-659-5p	39.8488	-0.4613	0.1806	2.5549	0.0106222	0.0455011
hsa-miR-551a	10.1173	-1.3076	0.5131	2.5486	0.0108146	0.0459822
hsa-miR-16-5p	239181	0.2845	0.1118	-2.5443	0.0109497	0.0460796
hsa-miR-136-3p	22.5623	1.376	0.5417	-2.5402	0.0110784	0.0460796
hsa-miR-6855-3p	5.0911	0.9532	0.3749	-2.5425	0.011007	0.0460796
hsa-miR-548e-5p	60.5247	-0.4854	0.1917	2.5324	0.0113286	0.0467813
hsa-miR-6741-3p	21.6491	-0.5758	0.2287	2.5179	0.0118073	0.0484098
hsa-miR-548a-3p	30.2015	0.7121	0.2841	-2.5065	0.0121931	0.0496373
HOXA T-ALL
	baseMean	log2FoldChange	lfcSE	stat	pvalue	padj
hsa-miR-10a-5p	62638.5	3.228	0.6583	-4.9032	9.43e-07	0.000480767
hsa-miR-10a-3p	33.2515	2.6439	0.6965	-3.796	0.000147047	0.037497
hsa-let-7c-5p	993.748	-2.2607	0.651	3.4728	0.000515137	0.0394122
hsa-miR-200b-3p	57.9957	1.4731	0.4259	-3.4589	0.000542383	0.0394122
hsa-miR-9-5p	1169.23	2.3577	0.6932	-3.4014	0.000670514	0.0394122
hsa-miR-200a-3p	18.3035	1.6114	0.4628	-3.4816	0.000498484	0.0394122
hsa-miR-375	20.6268	2.2915	0.6351	-3.608	0.000308617	0.0394122
hsa-miR-196b-5p	2749.58	2.4478	0.6974	-3.5099	0.00044832	0.0394122
hsa-miR-429	11.1354	1.8661	0.5503	-3.3913	0.000695509	0.0394122
hsa-miR-99a-5p	176.857	-2.2092	0.6645	3.3249	0.000884559	0.0451125
hsa-miR-20a-5p	6099.17	-0.6901	0.2163	3.1909	0.00141818	0.0482182
hsa-miR-182-5p	11962.2	1.9894	0.6119	-3.251	0.00114993	0.0482182
hsa-miR-183-5p	378.817	1.9661	0.6021	-3.2655	0.00109261	0.0482182
hsa-miR-26a-1-3p	8.5206	-1.6617	0.5201	3.1949	0.00139858	0.0482182
hsa-miR-1468-5p	627.691	1.2652	0.3955	-3.1989	0.00137973	0.0482182

## Sheet: Table S2
Supplementary table S2: Differentially expressed miRNAs during thymopoiesis as identified by DESeq2 analysis (adjusted p-value < 0.05)
CD34+ double negative versus CD4+CD8+ double positive thymocytes (FC > 0 means upregulated in CD34+)
	baseMean	log2FoldChange	lfcSE	stat	pvalue	padj
hsa-miR-223-3p	3077.99	6.8926	0.4734	-14.5586	5.15e-48	3.27e-45
hsa-miR-205-5p	2758.07	6.3275	0.4498	-14.0661	6.14e-45	1.95e-42
hsa-miR-143-3p	1712.97	5.745	0.4719	-12.1743	4.26e-34	9e-32
hsa-miR-126-3p	1122.62	7.817	0.6639	-11.7735	5.35e-32	8.47e-30
hsa-miR-126-5p	3155.03	6.9412	0.5999	-11.5709	5.79e-31	7.34e-29
hsa-miR-100-5p	1892.62	5.3703	0.4654	-11.5383	8.45e-31	8.93e-29
hsa-miR-891a-5p	678.671	6.3901	0.563	-11.3506	7.36e-30	6.67e-28
hsa-miR-10b-5p	831.133	5.1732	0.4689	-11.0329	2.65e-28	2.1e-26
hsa-miR-223-5p	266.296	6.3605	0.6203	-10.2538	1.14e-24	8.02e-23
hsa-miR-193b-3p	988.898	-3.8664	0.4586	8.4299	3.46e-17	2.19e-15
hsa-miR-335-3p	753.061	3.4907	0.45	-7.7573	8.67e-15	5e-13
hsa-miR-125b-2-3p	806.136	3.647	0.4821	-7.5655	3.86e-14	2.04e-12
hsa-miR-199b-5p	263.272	4.8216	0.6387	-7.5486	4.4e-14	2.15e-12
hsa-miR-222-5p	183.53	4.7109	0.6625	-7.1106	1.15e-12	5.23e-11
hsa-miR-30a-5p	322.226	3.8153	0.5438	-7.0164	2.28e-12	9.62e-11
hsa-miR-424-3p	866.938	-3.226	0.4647	6.9415	3.88e-12	1.54e-10
hsa-miR-340-3p	306.504	3.3304	0.4823	-6.9057	4.99e-12	1.86e-10
hsa-miR-429	136.741	4.0451	0.5945	-6.8039	1.02e-11	3.59e-10
hsa-miR-204-5p	80.4326	5.8093	0.8717	-6.664	2.66e-11	8.89e-10
hsa-miR-133a-3p	82.4196	4.4452	0.6743	-6.5922	4.33e-11	1.37e-09
hsa-miR-146b-5p	32704.7	3.8303	0.5824	-6.5765	4.82e-11	1.45e-09
hsa-miR-150-5p	48782.2	-3.3396	0.5207	6.4143	1.41e-10	4.08e-09
hsa-miR-574-3p	67.5376	5.3209	0.8855	-6.0091	1.87e-09	5.14e-08
hsa-miR-4485-3p	575.313	4.7947	0.8028	-5.9724	2.34e-09	6.18e-08
hsa-miR-222-3p	16342.7	2.4493	0.4179	-5.8611	4.6e-09	1.17e-07
hsa-miR-200a-3p	167.648	4.3798	0.749	-5.8472	5e-09	1.22e-07
hsa-miR-340-5p	1503.74	3.633	0.6242	-5.8207	5.86e-09	1.38e-07
hsa-miR-125b-1-3p	66.2834	8.2271	1.4479	-5.682	1.33e-08	3.01e-07
hsa-miR-1260b	496.163	2.6927	0.4748	-5.6707	1.42e-08	3.11e-07
hsa-miR-95-3p	74.812	-3.7469	0.6656	5.6296	1.81e-08	3.75e-07
hsa-miR-892a	59.9122	8.1399	1.4466	-5.6268	1.84e-08	3.75e-07
hsa-miR-15a-5p	30783.2	-2.3195	0.4158	5.5779	2.44e-08	4.82e-07
hsa-miR-221-5p	244.426	2.734	0.4911	-5.5674	2.59e-08	4.97e-07
hsa-miR-193a-5p	353.123	3.5806	0.6447	-5.5539	2.79e-08	5.21e-07
hsa-miR-942-5p	732.836	-2.4588	0.4605	5.3399	9.3e-08	1.68e-06
hsa-miR-125b-5p	1525.01	2.6288	0.4935	-5.327	9.98e-08	1.76e-06
hsa-miR-888-5p	46.5461	7.8086	1.4713	-5.3073	1.11e-07	1.91e-06
hsa-miR-381-3p	46.9193	7.8027	1.4745	-5.2919	1.21e-07	2.02e-06
hsa-miR-4485-5p	47.655	7.6987	1.5022	-5.1249	2.98e-07	4.84e-06
hsa-miR-409-3p	41.4695	7.5807	1.5013	-5.0495	4.43e-07	7.02e-06
hsa-miR-193a-3p	146.677	3.7913	0.7523	-5.0394	4.67e-07	7.22e-06
hsa-miR-16-2-3p	5727.69	-2.1866	0.4349	5.0274	4.97e-07	7.5e-06
hsa-miR-455-5p	36.9032	7.5027	1.4953	-5.0176	5.23e-07	7.54e-06
hsa-miR-146b-3p	749.065	3.2682	0.6512	-5.0187	5.2e-07	7.54e-06
hsa-miR-4454	40.3873	7.5321	1.5073	-4.997	5.82e-07	8.2e-06
hsa-miR-654-3p	38.7769	7.4651	1.5147	-4.9285	8.29e-07	1.14e-05
hsa-miR-450a-5p	354.908	-3.146	0.639	4.923	8.52e-07	1.15e-05
hsa-miR-200b-3p	231.794	2.3793	0.4885	-4.8707	1.11e-06	1.47e-05
hsa-miR-411-5p	74.6847	4.6186	0.949	-4.8667	1.13e-06	1.47e-05
hsa-miR-7848-3p	34.3028	-7.2162	1.5229	4.7385	2.15e-06	2.73e-05
hsa-miR-365b-5p	29.457	7.1928	1.5227	-4.7238	2.31e-06	2.88e-05
hsa-miR-130a-5p	28.9159	7.1696	1.5244	-4.7031	2.56e-06	3.09e-05
hsa-miR-1275	2072.75	2.1947	0.4668	-4.7015	2.58e-06	3.09e-05
hsa-miR-99a-5p	835.015	2.3325	0.5026	-4.6404	3.48e-06	4.08e-05
hsa-let-7c-3p	36.5898	4.7306	1.0283	-4.6005	4.21e-06	4.86e-05
hsa-miR-135a-5p	25.4956	6.9674	1.5472	-4.5033	6.69e-06	7.58e-05
hsa-miR-3173-5p	255.392	-2.2977	0.5175	4.4396	9.01e-06	0.000100227
hsa-miR-107	607.457	2.0425	0.4626	-4.4151	1.01e-05	0.000110385
hsa-miR-345-5p	5417.64	1.8011	0.4186	-4.3026	1.69e-05	0.000181395
hsa-miR-551a	18.6866	6.5772	1.5786	-4.1666	3.09e-05	0.000323454
hsa-miR-28-3p	53407.8	-1.7145	0.4116	4.1651	3.11e-05	0.000323454
hsa-miR-4461	20.1686	6.6019	1.5874	-4.1589	3.2e-05	0.000327051
hsa-miR-181c-3p	961.991	1.9131	0.4616	-4.1443	3.41e-05	0.000343021
hsa-miR-6724-5p	179.7	2.1033	0.5115	-4.1118	3.93e-05	0.00038885
hsa-miR-7846-3p	18.0745	6.4664	1.5984	-4.0455	5.22e-05	0.000509196
hsa-miR-193b-5p	60.8118	-4.0129	0.9931	4.0407	5.33e-05	0.000511887
hsa-miR-28-5p	11100.8	-1.6346	0.4084	4.0019	6.28e-05	0.000574911
hsa-miR-335-5p	791.048	2.3655	0.5915	-3.9995	6.35e-05	0.000574911
hsa-miR-410-3p	29.5175	4.3736	1.0916	-4.0067	6.16e-05	0.000574911
hsa-miR-708-5p	16.2969	6.3895	1.5968	-4.0015	6.29e-05	0.000574911
hsa-miR-497-5p	31.0646	4.3542	1.099	-3.962	7.43e-05	0.00066257
hsa-miR-450b-5p	561.632	-2.2667	0.5725	3.9591	7.52e-05	0.00066257
hsa-miR-542-3p	65.0096	-3.6805	0.939	3.9197	8.87e-05	0.000770105
hsa-miR-26a-5p	687056	-1.5798	0.4035	3.9153	9.03e-05	0.000773588
hsa-miR-183-5p	246.502	2.0981	0.5428	-3.8652	0.000111008	0.000938387
hsa-miR-576-5p	1265.49	-1.9171	0.4993	3.8396	0.000123241	0.00102809
hsa-miR-221-3p	4872.89	1.7177	0.4492	-3.8244	0.000131114	0.00106572
hsa-miR-641	748.68	-2.0065	0.5246	3.8251	0.000130721	0.00106572
hsa-miR-142-5p	243617	-2.0536	0.5464	3.7584	0.000170986	0.00137186
hsa-miR-135a-3p	14.2488	6.1301	1.6324	-3.7553	0.000173105	0.00137186
hsa-miR-487b-3p	13.5591	6.073	1.6368	-3.7104	0.000206948	0.00160006
hsa-miR-1537-3p	13.989	-6.04	1.6268	3.7129	0.000204935	0.00160006
hsa-let-7c-5p	7222.82	2.0945	0.5665	-3.6974	0.000217825	0.00166387
hsa-miR-195-5p	47.1937	3.8084	1.0355	-3.6777	0.000235308	0.00177601
hsa-miR-141-3p	1549.6	2.0635	0.5624	-3.669	0.000243527	0.00181643
hsa-miR-424-5p	204.984	-2.5487	0.702	3.6308	0.000282517	0.00208274
hsa-miR-3609	972.563	2.5274	0.7014	-3.6035	0.000314011	0.00228831
hsa-miR-548e-3p	241.028	-2.0218	0.5619	3.5981	0.000320554	0.00230945
hsa-miR-27a-3p	2165.71	1.5339	0.4283	-3.5811	0.000342212	0.00243778
hsa-miR-548a-3p	48.5713	-3.0242	0.8489	3.5626	0.000367156	0.00258641
hsa-miR-146a-5p	8797.59	2.121	0.6022	-3.5219	0.000428432	0.00296672
hsa-miR-493-5p	11.1887	5.8352	1.6574	-3.5206	0.000430503	0.00296672
hsa-miR-150-3p	1019.94	-2.0488	0.5834	3.5118	0.000445162	0.00303476
hsa-miR-32-5p	500.861	-1.9042	0.5452	3.4929	0.000477736	0.00322217
hsa-miR-1273h-3p	933.172	-1.4817	0.4257	3.4805	0.000500532	0.00334039
hsa-miR-629-5p	491.897	-1.6001	0.4606	3.474	0.000512797	0.0033866
hsa-let-7e-5p	1856.38	2.8343	0.8195	-3.4586	0.000543047	0.0035494
hsa-miR-639	10.8988	5.7601	1.67	-3.4492	0.000562164	0.00363686
hsa-miR-33b-5p	299.412	-2.3815	0.6983	3.4104	0.000648587	0.00415358
hsa-miR-218-5p	18.7418	3.9191	1.1509	-3.4051	0.000661367	0.00419307
hsa-miR-151b	51.4643	2.4209	0.7174	-3.3743	0.000739926	0.00464468
hsa-miR-3688-3p	10.2921	-5.6063	1.6735	3.3501	0.00080789	0.00502159
hsa-miR-455-3p	9.353	5.5952	1.6815	-3.3276	0.000875993	0.00539204
hsa-miR-589-5p	1657.02	-1.3988	0.4212	3.321	0.000896926	0.0054678
hsa-miR-206	9.6752	5.5883	1.6885	-3.3097	0.000933965	0.00563937
hsa-miR-4420	10.7897	5.6148	1.6997	-3.3035	0.000954912	0.00571146
hsa-miR-892c-3p	9.3982	5.5634	1.6893	-3.2934	0.000989918	0.0058655
hsa-miR-4755-5p	9.8025	-5.5324	1.6819	3.2893	0.00100428	0.00589546
hsa-miR-182-5p	2862	1.4881	0.4547	-3.2731	0.00106385	0.00618791
hsa-miR-3157-5p	9.1815	-5.4317	1.6938	3.2069	0.00134188	0.00773412
hsa-miR-16-5p	507192	-1.3074	0.4114	3.1778	0.00148374	0.00847472
hsa-miR-224-5p	8.7602	5.4106	1.7116	-3.1611	0.00157148	0.00889568
hsa-miR-155-5p	19241.1	1.453	0.461	-3.1517	0.00162341	0.00910831
hsa-miR-4522	8.0325	5.3658	1.7079	-3.1418	0.00167932	0.00933937
hsa-miR-92a-1-5p	1184.5	1.395	0.4463	-3.126	0.00177211	0.0097697
hsa-miR-23a-3p	668.703	1.5187	0.4877	-3.1137	0.00184744	0.0100972
hsa-miR-125a-5p	2705.84	2.7195	0.8833	-3.0789	0.00207777	0.011259
hsa-miR-138-5p	70.6574	2.4046	0.7872	-3.0546	0.00225379	0.0121094
hsa-miR-4444	7.7103	5.2619	1.7241	-3.0519	0.00227376	0.012114
hsa-miR-2355-5p	63.3592	-2.4194	0.7937	3.0483	0.00230132	0.0121587
hsa-miR-7641	8.8162	-5.2511	1.728	3.0388	0.0023754	0.0124463
hsa-miR-142-3p	10295.2	-2.3066	0.7601	3.0345	0.00240903	0.012519
hsa-miR-4671-5p	7.2144	5.211	1.7251	-3.0207	0.00252157	0.0128925
hsa-miR-6881-3p	7.7519	-5.1961	1.7196	3.0216	0.00251427	0.0128925
hsa-miR-4772-5p	7.208	5.2076	1.7257	-3.0177	0.0025474	0.0129204
hsa-miR-432-5p	7.4398	5.196	1.7328	-2.9986	0.0027124	0.0134349
hsa-miR-3613-3p	66.2226	-2.104	0.7012	3.0006	0.00269426	0.0134349
hsa-miR-4687-5p	60.8282	-2.0817	0.6933	3.0025	0.00267739	0.0134349
hsa-miR-151a-3p	918.765	1.9946	0.6664	-2.993	0.0027629	0.0135789
hsa-miR-99b-3p	15.2957	3.5977	1.2157	-2.9593	0.00308289	0.015035
hsa-miR-99b-5p	1299.35	2.7175	0.9213	-2.9496	0.00318144	0.0153972
hsa-miR-6723-5p	6.9891	5.1082	1.7421	-2.9322	0.00336575	0.0161658
hsa-miR-128-3p	177470	-1.3364	0.4585	2.9145	0.00356256	0.0169824
hsa-miR-508-3p	6.7121	5.0701	1.7443	-2.9066	0.00365411	0.0172888
hsa-miR-548y	7.2527	-5.0504	1.7405	2.9017	0.00371107	0.0174283
hsa-miR-200a-5p	6.4222	5.0343	1.7456	-2.8839	0.00392748	0.018309
hsa-miR-625-3p	1405.21	-1.2757	0.4461	2.8594	0.00424429	0.0194991
hsa-miR-3611	7.92	-5.0278	1.7571	2.8614	0.00421758	0.0194991
hsa-miR-136-5p	6.1581	4.9683	1.7535	-2.8334	0.00460575	0.0210075
hsa-miR-1237-3p	6.5196	-4.9401	1.7493	2.8241	0.00474096	0.0214698
hsa-miR-99a-3p	39.066	2.0633	0.7313	-2.8214	0.00478083	0.0214968
hsa-miR-95-5p	6.8386	-4.9426	1.7547	2.8169	0.00484938	0.0216514
hsa-miR-205-3p	6.1258	4.946	1.7574	-2.8144	0.00488667	0.0216654
hsa-miR-6503-5p	6.1193	4.9301	1.7605	-2.8005	0.00510292	0.022467
hsa-miR-200b-5p	5.9004	4.8902	1.7636	-2.7728	0.005557	0.0239669
hsa-miR-3150a-3p	6.2468	-4.8749	1.757	2.7745	0.00552857	0.0239669
hsa-miR-450a-2-3p	6.2468	-4.8749	1.757	2.7745	0.00552857	0.0239669
hsa-miR-3613-5p	141.867	-2.1079	0.7613	2.769	0.00562351	0.0240899
hsa-miR-136-3p	5.8552	4.8689	1.767	-2.7554	0.00586115	0.0249394
hsa-miR-24-3p	205.105	1.3925	0.5068	-2.7476	0.00600321	0.0253736
hsa-miR-503-5p	6.2274	-4.833	1.7646	2.7389	0.00616428	0.0258818
hsa-miR-616-5p	102.094	-1.5647	0.5732	2.7298	0.00633698	0.0260886
hsa-miR-3182	5.617	4.8324	1.7688	-2.7319	0.00629642	0.0260886
hsa-miR-3677-3p	6.0301	-4.8167	1.7638	2.7309	0.00631708	0.0260886
hsa-miR-548k	801.913	-1.3501	0.4975	2.7137	0.00665383	0.0272163
hsa-miR-30a-3p	17.3527	2.7889	1.0327	-2.7005	0.00692372	0.0277011
hsa-miR-326	5.9263	4.8072	1.7805	-2.7	0.00693414	0.0277011
hsa-miR-6503-3p	5.6428	4.7958	1.7766	-2.6994	0.00694713	0.0277011
hsa-miR-1908-3p	39.5047	2.0486	0.7586	-2.7004	0.00692535	0.0277011
hsa-miR-1296-5p	234.337	1.2926	0.4825	-2.679	0.00738528	0.0292642
hsa-miR-8072	24.2645	2.36	0.8823	-2.6749	0.00747444	0.0294335
hsa-miR-4707-3p	5.3593	4.7521	1.7788	-2.6715	0.00755048	0.0295494
hsa-miR-214-3p	5.3658	4.7424	1.7808	-2.6631	0.00774339	0.0295742
hsa-miR-149-5p	284.179	1.3218	0.4953	-2.6689	0.0076102	0.0295742
hsa-miR-184	5.3658	4.7424	1.7808	-2.6631	0.00774339	0.0295742
hsa-miR-1266-5p	5.3658	4.7424	1.7808	-2.6631	0.00774339	0.0295742
hsa-miR-493-3p	5.0759	4.6778	1.7866	-2.6183	0.00883791	0.0333526
hsa-miR-4797-3p	5.5698	-4.6722	1.7835	2.6197	0.00880047	0.0333526
hsa-miR-598-3p	21.1554	2.9989	1.1598	-2.5857	0.00971736	0.0364545
hsa-miR-627-3p	65.8498	-1.6229	0.6294	2.5787	0.00991861	0.0369906
hsa-miR-151a-5p	1805.64	1.5415	0.6	-2.5691	0.010195	0.0377989
hsa-miR-7-5p	57.3428	-1.9528	0.7638	2.5568	0.0105654	0.0386054
hsa-miR-449a	4.8247	4.5891	1.7976	-2.5529	0.0106831	0.0386054
hsa-miR-4677-5p	21.2388	-2.3414	0.9175	2.5518	0.010717	0.0386054
hsa-miR-2467-5p	132.803	-2.249	0.8808	2.5533	0.0106708	0.0386054
hsa-miR-1306-5p	102.722	-1.5168	0.5938	2.5546	0.0106316	0.0386054
hsa-miR-628-5p	92.1138	1.4547	0.5763	-2.5243	0.0115938	0.0415281
hsa-miR-301a-3p	1785.05	-1.9042	0.7575	2.5137	0.0119462	0.0425501
hsa-miR-331-3p	119.76	1.3356	0.5349	-2.497	0.0125258	0.044365
hsa-miR-145-5p	4.5412	4.5062	1.8063	-2.4948	0.0126041	0.0443944
hsa-miR-3160-3p	4.8635	-4.4897	1.8017	2.492	0.0127038	0.0444984
hsa-miR-4671-3p	18.2171	2.9371	1.1816	-2.4856	0.0129338	0.044809
hsa-miR-5091	16.0374	3.0853	1.2411	-2.486	0.0129176	0.044809
hsa-miR-218-1-3p	4.5283	4.4865	1.8096	-2.4793	0.0131653	0.045118
hsa-miR-4422	16.2193	-3.3066	1.3332	2.4801	0.013133	0.045118
hsa-miR-4436a	4.7418	-4.447	1.8076	2.4602	0.0138869	0.0473351
hsa-miR-10a-5p	1912.19	1.2542	0.5116	-2.4515	0.0142245	0.0482264
hsa-miR-4677-3p	222.163	-1.4472	0.5911	2.4482	0.014358	0.04842
hsa-miR-548ar-3p	4.788	-4.4254	1.8118	2.4426	0.0145838	0.0489214
hsa-miR-509-3p	39.745	2.0093	0.8258	-2.4332	0.0149652	0.0499365

## Sheet: Table S3
Supplementary table S3: Differentially expressed miRNAs between immature T-ALL samples and CD34+ double negative thymocyte subsets by DESeq2 analysis (adjusted p-value < 0.05)
TAL/LMO T-ALL samples versus CD4+CD8+ double positibe thymocytes (FC > 0 means upregulated in TAL/LMO T-ALL)
	baseMean	log2FoldChange	lfcSE	stat	pvalue	padj
hsa-miR-196b-5p	1482.97	-3.2251	0.0761	-42.3925	0	0
hsa-miR-142-3p	23941.1	3.5943	0.2388	15.0505	3.43e-51	1.02e-48
hsa-miR-1275	338.506	-5.9502	0.3968	-14.9938	8.06e-51	1.61e-48
hsa-miR-30e-5p	83314.4	2.1015	0.1543	13.6233	2.91e-42	4.35e-40
hsa-miR-374a-3p	1854.09	3.6316	0.3078	11.7993	3.93e-32	4.7e-30
hsa-miR-891a-5p	121.356	-12.3812	1.092	-11.3386	8.45e-30	8.42e-28
hsa-miR-205-5p	493.631	-10.9657	0.9836	-11.1485	7.28e-29	6.22e-27
hsa-miR-142-5p	207520	1.8635	0.2243	8.309	9.65e-17	7.21e-15
hsa-miR-374a-5p	951.262	2.0675	0.2554	8.0937	5.79e-16	3.84e-14
hsa-miR-892a	10.8793	-9.3057	1.1686	-7.9634	1.67e-15	1e-13
hsa-miR-888-5p	8.4559	-8.976	1.1804	-7.6041	2.87e-14	1.56e-12
hsa-miR-138-5p	16.3027	-3.5653	0.4799	-7.4298	1.09e-13	5.42e-12
hsa-miR-19a-3p	3972.73	3.0001	0.4329	6.9298	4.22e-12	1.94e-10
hsa-miR-1277-5p	70.7932	5.1207	0.7456	6.8674	6.54e-12	2.79e-10
hsa-miR-144-3p	653.233	8.1455	1.2116	6.7232	1.78e-11	7.09e-10
hsa-miR-19b-3p	15755.8	2.3828	0.3688	6.4613	1.04e-10	3.88e-09
hsa-miR-375	96.1434	-6.2375	0.9805	-6.3616	2e-10	7.02e-09
hsa-miR-486-3p	110.365	7.5595	1.2182	6.2057	5.45e-10	1.81e-08
hsa-miR-5701	42.6771	-2.7065	0.4647	-5.8238	5.75e-09	1.81e-07
hsa-miR-153-3p	997.012	6.8074	1.1871	5.7343	9.79e-09	2.93e-07
hsa-miR-144-5p	1200.33	6.6075	1.19	5.5525	2.82e-08	8.02e-07
hsa-miR-486-5p	27750.4	5.4487	1.0165	5.3601	8.32e-08	2.26e-06
hsa-miR-378i	3.357	-4.9355	0.9233	-5.3458	9e-08	2.34e-06
hsa-miR-101-3p	14472.8	2.3852	0.4563	5.2274	1.72e-07	4.23e-06
hsa-miR-140-5p	154.304	1.1932	0.2285	5.2223	1.77e-07	4.23e-06
hsa-miR-27a-5p	273.035	3.3336	0.6459	5.1612	2.45e-07	5.64e-06
hsa-miR-892c-3p	1.7253	-6.7249	1.3315	-5.0507	4.4e-07	9.75e-06
hsa-miR-206	1.7804	-6.7338	1.3411	-5.0213	5.13e-07	1.1e-05
hsa-miR-582-3p	68.1139	6.3916	1.2975	4.9262	8.38e-07	1.73e-05
hsa-miR-639	2.0861	-5.6308	1.1461	-4.9131	8.97e-07	1.79e-05
hsa-miR-1307-5p	1965.55	1.955	0.4012	4.8723	1.1e-06	2.13e-05
hsa-miR-451a	5824.6	5.6744	1.1713	4.8446	1.27e-06	2.37e-05
hsa-miR-33a-5p	86.0077	2.6618	0.558	4.7706	1.84e-06	3.33e-05
hsa-miR-8072	6.2756	-3.0909	0.6656	-4.644	3.42e-06	6.01e-05
hsa-miR-301a-3p	2522.29	2.4485	0.5326	4.5976	4.27e-06	7.3e-05
hsa-miR-21-3p	4398.77	2.9841	0.6553	4.554	5.26e-06	8.75e-05
hsa-miR-148a-3p	12680.6	-3.6875	0.8126	-4.5378	5.68e-06	9.19e-05
hsa-miR-141-3p	531.801	-2.2434	0.4978	-4.507	6.58e-06	0.000103474
hsa-miR-205-3p	1.0993	-6.1273	1.3638	-4.493	7.02e-06	0.000107695
hsa-miR-200c-3p	75.6353	-1.7748	0.3992	-4.4464	8.73e-06	0.000130519
hsa-miR-148a-5p	281.548	-4.1733	0.9399	-4.44	9e-06	0.000131213
hsa-miR-584-5p	165.524	5.3865	1.2186	4.4204	9.85e-06	0.000138678
hsa-miR-153-5p	36.7681	5.8649	1.3276	4.4178	9.97e-06	0.000138678
hsa-miR-100-5p	381.716	-4.9562	1.1256	-4.403	1.07e-05	0.000145082
hsa-miR-1260a	1.218	-5.5136	1.2555	-4.3915	1.13e-05	0.000149587
hsa-miR-5683	38.261	5.7864	1.335	4.3345	1.46e-05	0.000189894
hsa-miR-590-3p	257.175	1.6897	0.3946	4.2821	1.85e-05	0.00023551
hsa-miR-200b-5p	1.1704	-5.327	1.2784	-4.1671	3.09e-05	0.000384407
hsa-miR-200a-3p	35.8576	-4.3505	1.0586	-4.1097	3.96e-05	0.000483582
hsa-miR-23a-5p	36.196	3.159	0.7709	4.0978	4.17e-05	0.000498921
hsa-miR-4485-3p	114.327	-5.0943	1.2478	-4.0826	4.45e-05	0.0005222
hsa-miR-218-1-3p	0.8129	-5.6754	1.4046	-4.0406	5.33e-05	0.000613208
hsa-miR-873-5p	26.8644	5.3956	1.3611	3.9642	7.36e-05	0.000830932
hsa-miR-374b-5p	804.929	1.0719	0.2709	3.9567	7.6e-05	0.00084171
hsa-miR-32-5p	359.919	1.4691	0.3759	3.9081	9.3e-05	0.00101132
hsa-miR-203a-3p	38.1848	-4.1004	1.079	-3.8003	0.000144498	0.00151714
hsa-miR-429	28.5529	-4.3121	1.1354	-3.7979	0.00014594	0.00151714
hsa-miR-140-3p	4388.39	0.7669	0.202	3.7958	0.000147147	0.00151714
hsa-miR-5091	4.8028	-2.8581	0.7569	-3.7761	0.000159274	0.00161434
hsa-miR-200b-3p	58.5638	-3.0892	0.8215	-3.7605	0.000169552	0.00168987
hsa-miR-21-5p	117664	2.3496	0.6262	3.7519	0.000175466	0.00172014
hsa-miR-1910-5p	144.592	4.7598	1.2834	3.7087	0.000208362	0.00200968
hsa-miR-24-2-5p	130.537	2.3133	0.6311	3.6655	0.000246849	0.0023065
hsa-miR-101-5p	115.488	2.497	0.6809	3.667	0.000245367	0.0023065
hsa-miR-7848-3p	9.1253	4.9942	1.3716	3.6412	0.000271394	0.00249682
hsa-miR-4732-3p	17.1402	5.0347	1.3843	3.6371	0.000275751	0.00249847
hsa-miR-29a-5p	21.5124	3.2146	0.8972	3.5828	0.000339868	0.00303345
hsa-miR-19b-1-5p	8.6969	4.9108	1.3777	3.5644	0.000364637	0.00320666
hsa-miR-193a-5p	95.6598	-3.1771	0.9041	-3.5143	0.000440993	0.00371428
hsa-miR-892b	0.5905	-5.1475	1.463	-3.5185	0.000433965	0.00371428
hsa-miR-652-5p	39.687	2.0875	0.5938	3.5152	0.000439383	0.00371428
hsa-miR-3688-3p	8.944	4.8537	1.385	3.5046	0.000457372	0.00379873
hsa-miR-1908-3p	15.9897	-1.8327	0.5258	-3.4857	0.000490933	0.00402162
hsa-miR-150-5p	37404.1	2.6898	0.7728	3.4805	0.000500491	0.00404451
hsa-miR-4522	2.3474	-3.088	0.9012	-3.4264	0.000611556	0.00487614
hsa-miR-3611	6.2318	4.734	1.385	3.4181	0.000630676	0.00496242
hsa-miR-212-3p	19.7632	-1.8699	0.5487	-3.4076	0.000655298	0.0050892
hsa-miR-6125	10.7263	-1.8549	0.5508	-3.3674	0.000758724	0.00581689
hsa-miR-7704	18.2635	-1.6965	0.5082	-3.3384	0.000842509	0.00637747
hsa-miR-4458	2.4911	-3.27	0.9867	-3.314	0.000919852	0.00679101
hsa-miR-4747-5p	1.435	-3.4017	1.0255	-3.3171	0.000909452	0.00679101
hsa-miR-2355-5p	40.0225	1.7591	0.5326	3.3026	0.000957858	0.00698535
hsa-miR-29a-3p	4369.35	1.6919	0.5157	3.2806	0.00103575	0.00746243
hsa-miR-223-5p	2054.54	2.5238	0.7782	3.2432	0.00118201	0.00841479
hsa-miR-4519	3.4872	-3.2737	1.0225	-3.2015	0.001367	0.00961725
hsa-miR-3182	1.5358	-3.278	1.0298	-3.183	0.00145736	0.0101337
hsa-miR-3912-3p	49.4924	1.8661	0.5875	3.1766	0.00149026	0.0102434
hsa-miR-7706	185.909	-0.7844	0.2492	-3.1477	0.00164558	0.0111824
hsa-miR-2467-5p	67.4527	1.3082	0.418	3.1294	0.00175193	0.0117714
hsa-miR-642a-5p	8.888	4.4339	1.4274	3.1064	0.00189411	0.0125853
hsa-miR-580-3p	24.4309	1.4159	0.4588	3.0858	0.00203016	0.013341
hsa-miR-3928-3p	16.6799	-1.639	0.5384	-3.0442	0.0023332	0.0151658
hsa-miR-940	5.4159	-1.766	0.5832	-3.0281	0.00246081	0.0158233
hsa-miR-149-5p	55.7547	-3.2438	1.0753	-3.0167	0.00255572	0.0162587
hsa-miR-219a-1-3p	53.0427	-1.2151	0.4073	-2.9836	0.00284908	0.0177474
hsa-miR-4802-3p	0.3878	-4.5247	1.516	-2.9847	0.00283884	0.0177474
hsa-miR-4791	4.1541	-1.8403	0.6212	-2.9625	0.00305114	0.0188101
hsa-miR-29b-3p	148.119	1.8714	0.6361	2.9419	0.00326205	0.0199052
hsa-miR-340-5p	7453.25	2.0234	0.6897	2.9336	0.00335015	0.0202362
hsa-miR-3130-3p	12.6545	2.6644	0.9128	2.919	0.00351196	0.0210015
hsa-miR-4454	9.7622	-3.6013	1.2351	-2.9157	0.00354884	0.0210119
hsa-miR-130a-5p	11.6537	-2.3111	0.7945	-2.9091	0.00362518	0.0210472
hsa-miR-877-5p	154.832	-1.602	0.5502	-2.9115	0.00359742	0.0210472
hsa-let-7f-2-3p	9.6489	2.2059	0.7595	2.9043	0.00368031	0.0211618
hsa-miR-221-5p	1172.84	2.0556	0.7139	2.8793	0.00398562	0.022699
hsa-miR-204-5p	19.1496	-3.6089	1.2619	-2.8598	0.00423864	0.0239123
hsa-miR-138-1-3p	3.039	-2.816	0.987	-2.8532	0.00432859	0.0241915
hsa-miR-4433b-5p	5.6879	4.1232	1.4477	2.8481	0.00439871	0.0243558
hsa-miR-324-3p	54.2725	-1.2352	0.4348	-2.8411	0.00449537	0.0246626
hsa-miR-548e-3p	171.44	1.5313	0.5427	2.8214	0.00478216	0.0259976
hsa-miR-499a-5p	9.5174	2.3412	0.8308	2.8181	0.00483068	0.0260247
hsa-miR-3652	6.1547	-2.0999	0.7471	-2.8105	0.00494635	0.0264099
hsa-miR-186-3p	3.1437	4.0419	1.4402	2.8065	0.00500787	0.0265018
hsa-miR-548q	21.1261	1.2689	0.4533	2.7992	0.00512272	0.0268718
hsa-miR-7846-3p	5.4477	-2.9053	1.0481	-2.7719	0.00557271	0.0289781
hsa-miR-1260b	106.067	-3.5092	1.2828	-2.7356	0.00622667	0.0320995
hsa-miR-184	1.2184	-3.7232	1.3638	-2.7299	0.00633522	0.03238
hsa-miR-6873-3p	3.4183	3.9601	1.4523	2.7269	0.00639387	0.0324028
hsa-miR-29c-3p	2356.46	1.1662	0.4302	2.7106	0.00671552	0.0334657
hsa-miR-1468-5p	599.5	1.7004	0.627	2.7118	0.00669091	0.0334657
hsa-miR-4645-3p	9.8253	2.3624	0.8734	2.7047	0.00683586	0.0337838
hsa-miR-659-5p	43.2531	1.1211	0.4154	2.699	0.00695492	0.0340905
hsa-miR-3615	876.101	-0.9084	0.3382	-2.686	0.00723238	0.0351623
hsa-miR-33b-3p	29.3612	-1.6271	0.6073	-2.6793	0.00737721	0.0355772
hsa-miR-4485-5p	17.97	-2.4284	0.9115	-2.6642	0.00771742	0.0369201
hsa-miR-431-3p	0.8829	-3.8149	1.4373	-2.6542	0.00794986	0.0374756
hsa-miR-545-5p	16.937	1.2536	0.4724	2.6538	0.00795886	0.0374756
hsa-miR-671-3p	1004.37	-1.2653	0.4774	-2.6502	0.00804538	0.037587
hsa-miR-1976	28.8486	1.6865	0.6388	2.6402	0.00828614	0.0384117
hsa-miR-449a	1.2395	-3.3833	1.2851	-2.6327	0.00847123	0.0389676
hsa-miR-937-3p	13.4567	-1.0611	0.4048	-2.6211	0.00876402	0.0400068
hsa-miR-629-3p	9.768	-1.2782	0.4896	-2.6106	0.00903912	0.0409499
hsa-miR-361-3p	1968.79	0.9186	0.3531	2.6017	0.00927633	0.0417086
hsa-miR-3177-3p	6.22	-2.0891	0.8109	-2.5764	0.00998448	0.0445576
hsa-miR-548e-5p	69.6374	1.2421	0.4859	2.5566	0.0105697	0.0468198
hsa-miR-222-3p	61629.9	1.7609	0.6925	2.5429	0.0109946	0.0483441
hsa-miR-345-5p	3088.16	-1.0747	0.4238	-2.5362	0.011205	0.048555
hsa-miR-3613-5p	73.5923	1.176	0.4632	2.5385	0.0111319	0.048555
hsa-miR-1246	1.0881	-3.2999	1.304	-2.5306	0.0113868	0.0489877

## Sheet: Table S4
Supplementary table S4: Differentially expressed miRNAs between TAL/LMO T-ALL samples and CD4+CD8+ double positive thymocyte subsets by DESeq2 analysis (adjusted p-value < 0.05)
	baseMean	log2FoldChange	lfcSE	stat	pvalue	padj
hsa-miR-223-3p	10740.6	8.2528	0.6336	13.0263	8.67e-39	5.01e-36
hsa-miR-223-5p	1524.11	8.406	0.7435	11.306	1.23e-29	3.54e-27
hsa-miR-5701	27.8514	-3.1203	0.3519	-8.8671	7.51e-19	1.45e-16
hsa-miR-28-5p	4476.63	-1.8524	0.231	-8.0179	1.08e-15	1.55e-13
hsa-miR-29b-3p	177.77	3.2071	0.4178	7.6759	1.64e-14	1.9e-12
hsa-miR-340-5p	11781.6	6.197	0.8398	7.3793	1.59e-13	1.53e-11
hsa-miR-196b-5p	658.739	-6.7395	0.9423	-7.1521	8.54e-13	7.05e-11
hsa-miR-375	61.9318	-6.2492	0.9274	-6.7386	1.6e-11	1.16e-09
hsa-miR-576-5p	637.66	-1.4748	0.2238	-6.591	4.37e-11	2.8e-09
hsa-miR-15a-5p	16923.1	-1.4102	0.2226	-6.3345	2.38e-10	1.15e-08
hsa-miR-126-5p	1599.23	5.522	0.8701	6.3467	2.2e-10	1.15e-08
hsa-miR-378i	3.4672	-5.8648	0.9254	-6.3377	2.33e-10	1.15e-08
hsa-miR-1277-5p	77.7118	3.0012	0.4756	6.3098	2.79e-10	1.24e-08
hsa-miR-193b-5p	11.1986	-5.8285	0.9454	-6.1651	7.04e-10	2.91e-08
hsa-miR-7704	17.3316	-2.8414	0.4711	-6.0317	1.62e-09	6.25e-08
hsa-miR-193b-3p	168.229	-6.6117	1.1274	-5.8648	4.5e-09	1.62e-07
hsa-let-7c-5p	334.609	-4.0414	0.6907	-5.8512	4.88e-09	1.66e-07
hsa-miR-181c-3p	2157.52	2.9866	0.5117	5.837	5.31e-09	1.71e-07
hsa-miR-143-3p	2734.02	5.7655	1.005	5.7368	9.65e-09	2.94e-07
hsa-miR-126-3p	402.957	5.8167	1.0175	5.7164	1.09e-08	3.14e-07
hsa-miR-107	506.906	1.6879	0.2994	5.6381	1.72e-08	4.52e-07
hsa-miR-24-2-5p	95.1663	4.1287	0.7317	5.643	1.67e-08	4.52e-07
hsa-miR-582-3p	133.929	8.5486	1.571	5.4416	5.28e-08	1.27e-06
hsa-miR-1275	146.268	-2.5137	0.4614	-5.448	5.09e-08	1.27e-06
hsa-miR-374a-3p	1883.72	2.2977	0.4264	5.3889	7.09e-08	1.64e-06
hsa-miR-486-3p	73.5527	5.3269	0.9905	5.378	7.53e-08	1.67e-06
hsa-miR-27a-5p	206.514	3.2721	0.6185	5.2905	1.22e-07	2.61e-06
hsa-miR-27a-3p	2919.97	1.9711	0.3772	5.2257	1.74e-07	3.46e-06
hsa-miR-144-3p	479.427	8.4118	1.6085	5.2296	1.7e-07	3.46e-06
hsa-miR-21-3p	2175.37	3.1026	0.5996	5.1742	2.29e-07	4.41e-06
hsa-miR-340-3p	788.143	4.3109	0.8417	5.1216	3.03e-07	5.65e-06
hsa-miR-26a-5p	362840	-1.2932	0.2547	-5.0771	3.83e-07	6.92e-06
hsa-miR-196b-3p	2.3319	-6.2539	1.2443	-5.026	5.01e-07	8.77e-06
hsa-miR-451a	4899.58	6.5764	1.3439	4.8935	9.9e-07	1.68e-05
hsa-miR-144-5p	746.273	6.2989	1.2934	4.8701	1.12e-06	1.84e-05
hsa-miR-296-5p	8.8753	-4.2813	0.8899	-4.8108	1.5e-06	2.41e-05
hsa-miR-221-5p	241.673	2.5164	0.5244	4.7985	1.6e-06	2.5e-05
hsa-miR-486-5p	35888.5	6.2787	1.3197	4.7577	1.96e-06	2.98e-05
hsa-miR-409-3p	77.3872	7.6962	1.6335	4.7114	2.46e-06	3.65e-05
hsa-miR-95-3p	22.5597	-3.0686	0.6551	-4.6843	2.81e-06	4.06e-05
hsa-miR-146b-5p	24289.1	3.0803	0.6649	4.633	3.6e-06	5.08e-05
hsa-miR-3173-5p	99.6866	-2.1275	0.4686	-4.5406	5.61e-06	7.72e-05
hsa-miR-16-5p	325850	-0.8313	0.1834	-4.5318	5.85e-06	7.86e-05
hsa-miR-21-5p	51179.3	1.8056	0.4015	4.4968	6.9e-06	9.06e-05
hsa-miR-891a-5p	1.2603	-7.0196	1.5639	-4.4886	7.17e-06	9.21e-05
hsa-miR-381-3p	52.2425	7.3827	1.6515	4.4702	7.81e-06	9.82e-05
hsa-miR-182-5p	13308.8	3.6179	0.8113	4.4594	8.22e-06	0.000101093
hsa-miR-23a-3p	1031.51	2.145	0.4831	4.44	9e-06	0.000108337
hsa-miR-128-3p	63316.3	-1.9984	0.4529	-4.412	1.02e-05	0.000120831
hsa-miR-330-5p	268.06	1.0368	0.2396	4.328	1.5e-05	0.00017397
hsa-miR-136-3p	38.8938	7.1372	1.6664	4.2829	1.84e-05	0.00020908
hsa-miR-96-5p	41.3538	4.1316	0.9816	4.2091	2.56e-05	0.000283763
hsa-miR-15b-5p	5973.07	-0.905	0.2152	-4.2058	2.6e-05	0.000283763
hsa-miR-146b-3p	429.048	2.207	0.526	4.1961	2.72e-05	0.000290666
hsa-miR-654-3p	38.7114	6.9403	1.6875	4.1129	3.91e-05	0.000410668
hsa-miR-4772-5p	23.4755	6.8677	1.6752	4.0997	4.14e-05	0.000427063
hsa-miR-132-3p	122.271	-1.4803	0.3625	-4.0839	4.43e-05	0.000449115
hsa-miR-10a-5p	5442.22	2.8023	0.7023	3.9903	6.6e-05	0.000657508
hsa-miR-15b-3p	257.315	-1.4118	0.3564	-3.961	7.47e-05	0.000730495
hsa-miR-873-5p	18.0455	6.6693	1.6854	3.9572	7.58e-05	0.000730495
hsa-miR-101-3p	7815.24	1.7604	0.4458	3.9492	7.84e-05	0.000743023
hsa-miR-222-3p	13506.3	1.9913	0.5061	3.935	8.32e-05	0.000775583
hsa-miR-629-5p	179.702	-2.0451	0.5264	-3.8847	0.000102454	0.000939973
hsa-miR-16-2-3p	3412.15	-1.2199	0.316	-3.861	0.000112946	0.00102004
hsa-miR-548al	17.8027	3.5568	0.9228	3.8543	0.000116073	0.00103216
hsa-miR-371b-5p	20.2475	6.5538	1.7059	3.8419	0.00012211	0.00106939
hsa-miR-335-3p	863.528	3.3096	0.8632	3.8341	0.000126013	0.00107111
hsa-miR-589-5p	904.383	-1.1723	0.3057	-3.8343	0.000125922	0.00107111
hsa-miR-29a-3p	2631.59	1.5507	0.4125	3.7593	0.000170357	0.0014156
hsa-miR-29c-3p	5356.64	1.5029	0.3999	3.7578	0.00017144	0.0014156
hsa-miR-205-5p	7.7271	-4.0672	1.0997	-3.6984	0.000216923	0.00176594
hsa-miR-584-5p	17.3286	6.3451	1.7245	3.6794	0.000233768	0.00185093
hsa-miR-7705	93.1803	2.1267	0.5779	3.68	0.000233207	0.00185093
hsa-miR-2110	42.741	-1.5425	0.4225	-3.6508	0.0002614	0.00204174
hsa-miR-4677-5p	10.0516	-1.686	0.4635	-3.6372	0.000275666	0.00212446
hsa-miR-942-5p	355.143	-1.673	0.4621	-3.6202	0.000294349	0.00220953
hsa-miR-4645-3p	12.5894	6.2355	1.7223	3.6204	0.000294188	0.00220953
hsa-miR-3912-3p	65.9728	1.5846	0.4397	3.6041	0.000313283	0.00232151
hsa-miR-153-3p	393.715	4.4244	1.2311	3.5937	0.000325979	0.00238501
hsa-miR-30e-3p	8048.59	0.9887	0.2758	3.5852	0.000336868	0.00243387
hsa-miR-7848-3p	15.7226	-2.1728	0.6076	-3.5759	0.00034896	0.00249011
hsa-miR-582-5p	48.8504	4.6177	1.2944	3.5674	0.000360528	0.00254128
hsa-miR-4755-5p	3.3584	-2.9251	0.8253	-3.5444	0.000393577	0.00274081
hsa-miR-641	333.931	-1.7175	0.4851	-3.5407	0.000399039	0.00274577
hsa-miR-199b-5p	105.506	3.1542	0.8928	3.533	0.000410932	0.00276718
hsa-miR-6503-3p	12.2162	6.131	1.7356	3.5325	0.000411726	0.00276718
hsa-miR-212-3p	14.442	-2.1701	0.6183	-3.5098	0.000448523	0.00297984
hsa-miR-627-3p	36.1904	-1.1861	0.3393	-3.4952	0.000473735	0.00311158
hsa-miR-1307-5p	2107	1.7156	0.4951	3.4653	0.000529715	0.00344017
hsa-miR-183-5p	404.227	2.6381	0.765	3.4485	0.000563808	0.0036209
hsa-miR-3200-3p	10.6479	5.9992	1.7459	3.4361	0.000590058	0.00374784
hsa-miR-369-3p	11.2817	5.9955	1.7484	3.4291	0.000605507	0.00376326
hsa-miR-7641	1.8698	-5.1404	1.4985	-3.4305	0.000602551	0.00376326
hsa-miR-296-3p	3.3759	-3.632	1.0635	-3.4153	0.000637182	0.00391799
hsa-miR-4772-3p	10.1817	5.9635	1.7477	3.4123	0.00064415	0.00391915
hsa-miR-3143	7.2781	-2.1594	0.6344	-3.4037	0.000664691	0.004002
hsa-miR-643	12.0325	-1.6557	0.4888	-3.3871	0.000706469	0.00414288
hsa-miR-3687	71.5544	3.7478	1.1059	3.389	0.000701413	0.00414288
hsa-miR-5683	13.0678	5.9562	1.7603	3.3837	0.000715283	0.00414288
hsa-miR-1306-5p	53.1798	-1.3233	0.3911	-3.3831	0.000716761	0.00414288
hsa-miR-542-3p	295.24	1.869	0.5577	3.3513	0.000804223	0.00460238
hsa-miR-4485-5p	15.3568	5.8901	1.7737	3.3208	0.000897597	0.00508638
hsa-miR-663a	9.4335	5.8141	1.7625	3.2988	0.000970978	0.00544879
hsa-miR-1244	12.1227	5.8275	1.773	3.2869	0.00101311	0.00563058
hsa-miR-99a-5p	42.406	-3.084	0.94	-3.281	0.00103437	0.00569396
hsa-miR-3194-5p	8.0385	5.7603	1.7634	3.2666	0.00108834	0.00593455
hsa-miR-2682-5p	13.5112	5.8021	1.78	3.2596	0.00111583	0.00602755
hsa-miR-873-3p	7.8573	5.7362	1.7644	3.2511	0.00114974	0.00615325
hsa-miR-4444	9.2333	5.7439	1.7704	3.2444	0.00117691	0.00618414
hsa-miR-4473	8.7002	-2.9482	0.9085	-3.245	0.00117458	0.00618414
hsa-miR-130a-5p	8.798	5.7059	1.7727	3.2188	0.00128728	0.00670315
hsa-miR-3913-5p	60.4681	1.537	0.4814	3.1925	0.00141061	0.00725978
hsa-miR-4796-3p	4.6898	-2.3124	0.7247	-3.1907	0.0014193	0.00725978
hsa-miR-365a-5p	2.1702	-4.1976	1.3207	-3.1783	0.00148153	0.00751164
hsa-miR-663b	32.3472	3.6682	1.1602	3.1619	0.00156768	0.0078143
hsa-miR-3609	2118.01	3.3284	1.0527	3.1617	0.00156827	0.0078143
hsa-miR-142-3p	29277.2	1.3462	0.4265	3.1564	0.00159731	0.00789098
hsa-miR-101-5p	48.0721	1.4758	0.4703	3.1378	0.00170224	0.0083381
hsa-miR-328-3p	110.711	-1.0918	0.3485	-3.1334	0.00172806	0.00839342
hsa-miR-19b-3p	16883.8	1.3643	0.4402	3.0988	0.00194287	0.00935817
hsa-miR-335-5p	835.38	2.2932	0.7415	3.0927	0.00198322	0.00947358
hsa-miR-1273h-3p	493.323	-1.2473	0.4064	-3.0688	0.00214919	0.0101822
hsa-miR-125b-5p	69.7344	-2.877	0.9409	-3.0578	0.00222947	0.0104767
hsa-miR-3909	81.0359	-1.2677	0.4156	-3.0502	0.00228678	0.0106593
hsa-miR-9-5p	153.406	4.0091	1.3182	3.0414	0.00235448	0.0108871
hsa-miR-30b-3p	53.9226	-1.3322	0.4396	-3.0305	0.00244139	0.0111994
hsa-miR-29b-2-5p	24.7982	1.395	0.4609	3.0266	0.00247341	0.0112552
hsa-miR-6502-5p	6.6904	5.4361	1.7975	3.0242	0.00249251	0.0112552
hsa-miR-548e-3p	149.195	-1.0817	0.3581	-3.0204	0.00252482	0.0113127
hsa-miR-410-3p	32.3684	4.0417	1.3419	3.0119	0.00259631	0.0115436
hsa-miR-2115-3p	7.7339	5.4244	1.8075	3.0011	0.00269024	0.0118397
hsa-miR-4421	6.8549	5.4114	1.8041	2.9995	0.00270387	0.0118397
hsa-miR-450b-5p	1838.95	1.5356	0.5161	2.9752	0.00292811	0.0127252
hsa-miR-24-3p	255.458	1.7261	0.5828	2.9615	0.00306163	0.0132061
hsa-miR-203a-3p	24.5123	-2.7018	0.9137	-2.957	0.00310611	0.0132987
hsa-miR-28-3p	36227.3	-0.8759	0.2975	-2.9445	0.00323508	0.0137491
hsa-miR-424-5p	663.94	1.4855	0.5148	2.8855	0.0039083	0.016489
hsa-miR-4443	4.2345	-2.2891	0.7947	-2.8805	0.00396982	0.0166272
hsa-miR-652-3p	158.535	-1.1752	0.4089	-2.8739	0.00405415	0.0168583
hsa-miR-1260a	1.225	-3.3704	1.1895	-2.8336	0.00460315	0.0190044
hsa-let-7a-3p	82.4325	1.5088	0.5333	2.8291	0.00466749	0.0191334
hsa-miR-548k	537.607	-0.7521	0.2672	-2.8149	0.0048795	0.0198616
hsa-miR-181c-5p	15106.5	1.634	0.5835	2.8001	0.00510791	0.020646
hsa-miR-193a-3p	55.0153	2.1655	0.776	2.7905	0.00526327	0.0209805
hsa-miR-411-5p	57.2252	3.7045	1.3275	2.7906	0.00526088	0.0209805
hsa-miR-502-3p	73.9201	-0.9235	0.332	-2.7815	0.00541009	0.021418
hsa-miR-4687-3p	4.8686	5.08	1.8305	2.7752	0.00551751	0.0216947
hsa-miR-6087	364.214	2.7133	0.9819	2.7635	0.00571933	0.0223363
hsa-miR-33a-5p	161.799	1.3467	0.4887	2.7553	0.00586321	0.0225929
hsa-miR-1537-3p	5.6732	-2.3563	0.8546	-2.7574	0.00582649	0.0225929
hsa-miR-190a-5p	42.6905	1.6229	0.5952	2.7267	0.00639684	0.0244859
hsa-miR-624-5p	11.684	-1.4407	0.5288	-2.7242	0.00644578	0.0245109
hsa-miR-1908-3p	32.5837	1.7055	0.6266	2.7217	0.00649476	0.0245358
hsa-miR-29c-5p	197.31	1.0205	0.3771	2.7063	0.00680397	0.025537
hsa-miR-146a-5p	9566.95	2.0621	0.764	2.6992	0.00695136	0.0259218
hsa-miR-6881-3p	2.5252	-2.7937	1.0386	-2.6899	0.00714837	0.0264856
hsa-miR-3928-3p	36.3138	-1.175	0.4398	-2.6716	0.00754871	0.0277908
hsa-miR-574-3p	20.2827	3.2355	1.2177	2.657	0.00788431	0.0286612
hsa-miR-576-3p	76.2807	-0.8669	0.3263	-2.6571	0.00788212	0.0286612
hsa-miR-548n	8.5891	2.5793	0.9793	2.6337	0.00844584	0.0305106
hsa-miR-4762-5p	10.2417	-1.2322	0.4714	-2.6142	0.00894432	0.0321106
hsa-miR-374a-5p	918.476	1.0786	0.413	2.612	0.00900143	0.0321162
hsa-miR-30d-5p	69853	0.5055	0.1951	2.5907	0.00957682	0.0337759
hsa-miR-625-5p	1277.46	0.8083	0.312	2.5905	0.00958348	0.0337759
hsa-miR-2277-5p	43.2224	-0.8193	0.3176	-2.5798	0.00988466	0.0344177
hsa-miR-4755-3p	7.8422	-1.1967	0.4638	-2.5802	0.00987402	0.0344177
hsa-miR-19a-3p	4936.33	1.2962	0.5043	2.5705	0.0101555	0.0351491
hsa-miR-31-5p	92.2682	2.5857	1.0085	2.5638	0.0103544	0.0356241
hsa-miR-32-3p	82.6251	0.8657	0.3391	2.553	0.0106814	0.0365315
hsa-miR-3157-3p	12.528	-1.2899	0.508	-2.5393	0.0111078	0.0377665
hsa-miR-181d-5p	3327.64	1.533	0.6088	2.5182	0.0117956	0.0398704
hsa-miR-4800-3p	4.7918	-2.2028	0.8826	-2.4957	0.0125699	0.0422408
hsa-miR-141-3p	892.577	1.1672	0.4685	2.4912	0.0127299	0.042531
hsa-miR-148b-5p	515.44	0.6638	0.2675	2.4812	0.0130926	0.0434916
hsa-miR-188-5p	16.4323	1.7037	0.6885	2.4748	0.0133327	0.0440361
hsa-miR-30e-5p	103830	0.8614	0.3489	2.4686	0.0135647	0.0445475
hsa-miR-30a-5p	99.2823	1.8176	0.7425	2.4478	0.0143744	0.0469403
hsa-miR-671-5p	107.158	0.7761	0.3184	2.4376	0.0147856	0.0474783
hsa-miR-4763-5p	11.7616	2.3399	0.9595	2.4385	0.0147476	0.0474783
hsa-miR-6769b-3p	10.4472	-1.7907	0.7337	-2.4405	0.014666	0.0474783
hsa-miR-616-5p	69.4115	-0.8214	0.3393	-2.4207	0.0154906	0.0494674

## Sheet: Table S5
Supplementary table S5: Differentially expressed miRNAs between all 48 T-ALL samples and healthy donor thymocyte subsets (2 CD34+ and 2 CD4+CD8+) by DESeq2 analysis (adjusted p-value < 0.05)
T-ALL versus healthy donor thymocyte subsets (F > 0 means upregulated in T-ALL)
	baseMean	log2FoldChange	lfcSE	stat	pvalue	padj
hsa-miR-891a-5p	39.1631	-11.4491	1.03	11.116	1.05e-28	5.09e-26
hsa-miR-378i	2.4365	-5.2623	0.4754	11.0688	1.78e-28	5.09e-26
hsa-miR-1277-5p	75.281	3.625	0.366	-9.9035	4.02e-23	7.68e-21
hsa-miR-1275	171.736	-4.5449	0.4801	9.4671	2.88e-21	4.12e-19
hsa-miR-5701	30.3915	-2.8517	0.3084	9.2468	2.31e-20	2.65e-18
hsa-miR-486-3p	86.2773	5.8715	0.7604	-7.722	1.15e-14	1.09e-12
hsa-miR-582-3p	87.4093	6.8856	0.9259	-7.4369	1.03e-13	8.44e-12
hsa-miR-144-3p	709.135	6.7703	0.9391	-7.2094	5.62e-13	4.02e-11
hsa-miR-7704	15.6679	-2.2891	0.3255	7.0324	2.03e-12	1.29e-10
hsa-miR-19b-3p	17557.7	1.8198	0.274	-6.6426	3.08e-11	1.77e-09
hsa-miR-27a-5p	262.788	3.276	0.5024	-6.5205	7.01e-11	3.65e-09
hsa-miR-1307-5p	2199.2	1.8539	0.2863	-6.4754	9.46e-11	4.52e-09
hsa-miR-29b-3p	165.258	2.344	0.3702	-6.3317	2.42e-10	1.07e-08
hsa-miR-153-3p	1336.94	5.6058	0.8912	-6.2899	3.18e-10	1.21e-08
hsa-miR-144-5p	1593.87	5.8516	0.9297	-6.2942	3.09e-10	1.21e-08
hsa-miR-486-5p	36615.9	5.3114	0.8709	-6.0985	1.07e-09	3.83e-08
hsa-miR-873-5p	21.6249	5.7574	0.9733	-5.9151	3.32e-09	1.12e-07
hsa-miR-374a-5p	1001.43	1.5395	0.2635	-5.8416	5.17e-09	1.65e-07
hsa-miR-5683	27.374	5.7086	0.979	-5.8308	5.52e-09	1.66e-07
hsa-miR-451a	6965.78	5.3782	0.9309	-5.7774	7.59e-09	2.17e-07
hsa-miR-21-3p	3947.48	3.0751	0.5355	-5.7429	9.31e-09	2.54e-07
hsa-miR-1260a	1.0023	-3.8416	0.6906	5.5626	2.66e-08	6.92e-07
hsa-miR-24-2-5p	121.621	2.7427	0.497	-5.5185	3.42e-08	8.52e-07
hsa-miR-101-3p	11311.4	2.0312	0.3693	-5.4998	3.8e-08	9.08e-07
hsa-miR-28-5p	3599.77	-1.2681	0.2339	5.4213	5.92e-08	1.36e-06
hsa-miR-205-5p	166.92	-6.1309	1.1339	5.4071	6.41e-08	1.41e-06
hsa-miR-584-5p	43.6124	4.6817	0.8734	-5.3605	8.3e-08	1.76e-06
hsa-miR-33a-5p	141.915	1.8449	0.3705	-4.9799	6.36e-07	1.3e-05
hsa-miR-3912-3p	56.975	1.6131	0.3278	-4.9212	8.6e-07	1.7e-05
hsa-miR-132-3p	112.08	-1.5181	0.3107	4.8857	1.03e-06	1.97e-05
hsa-miR-29a-5p	15.3167	3.4336	0.7064	-4.8608	1.17e-06	2.16e-05
hsa-miR-21-5p	93800	2.169	0.4657	-4.6578	3.2e-06	5.72e-05
hsa-miR-340-5p	8736.84	2.8374	0.6102	-4.6497	3.32e-06	5.77e-05
hsa-miR-4732-3p	18.3392	4.7737	1.032	-4.6255	3.74e-06	6.3e-05
hsa-miR-873-3p	8.0278	4.7211	1.0281	-4.592	4.39e-06	7.19e-05
hsa-miR-1260b	54.5389	-3.3552	0.7333	4.5751	4.76e-06	7.58e-05
hsa-miR-29a-3p	3812.67	1.6434	0.3649	-4.5036	6.68e-06	0.000103451
hsa-miR-4645-3p	11.2615	3.237	0.7199	-4.4967	6.9e-06	0.000104082
hsa-miR-548f-3p	8.6911	4.5784	1.0386	-4.4083	1.04e-05	0.000153052
hsa-miR-212-3p	15.226	-2.0322	0.4667	4.3546	1.33e-05	0.000190965
hsa-miR-375	66.4226	-4.0838	0.9458	4.318	1.57e-05	0.000220053
hsa-miR-23a-5p	36.7395	2.6585	0.6322	-4.2053	2.61e-05	0.000355679
hsa-miR-1244	8.271	4.4059	1.0496	-4.1978	2.69e-05	0.000359094
hsa-miR-223-5p	1483.03	2.7357	0.6542	-4.1817	2.89e-05	0.000376871
hsa-miR-1910-5p	137.611	4.1652	0.9999	-4.1655	3.11e-05	0.000395502
hsa-miR-545-5p	21.3354	1.3737	0.3308	-4.1527	3.29e-05	0.000409304
hsa-miR-4791	3.2713	-1.9469	0.4823	4.037	5.41e-05	0.00065999
hsa-miR-181c-3p	2070.5	1.5714	0.3907	-4.0222	5.77e-05	0.000688259
hsa-miR-15b-3p	164.96	-1.4975	0.3752	3.9908	6.59e-05	0.000754786
hsa-miR-4458	1.2382	-3.1626	0.792	3.9934	6.51e-05	0.000754786
hsa-miR-181c-5p	14108	1.5089	0.3855	-3.9139	9.08e-05	0.0010205
hsa-miR-30e-3p	7377.2	0.779	0.1999	-3.8972	9.73e-05	0.00107243
hsa-miR-148b-5p	503.659	0.7096	0.1824	-3.8897	0.000100359	0.00108501
hsa-miR-301a-3p	3075.94	1.3512	0.3494	-3.8672	0.000110077	0.00116804
hsa-miR-3173-5p	73.9307	-1.4396	0.374	3.8496	0.000118318	0.00123266
hsa-miR-100-5p	167.632	-3.724	0.9714	3.8338	0.00012616	0.00129089
hsa-miR-671-3p	1179.8	-0.9068	0.2375	3.8178	0.000134623	0.00135331
hsa-miR-642a-3p	14.9505	3.4579	0.919	-3.7625	0.000168236	0.00166205
hsa-miR-3194-5p	9.2303	2.3253	0.6189	-3.7574	0.000171656	0.0016671
hsa-miR-190a-5p	54.1477	1.8723	0.5006	-3.7401	0.000183959	0.00175681
hsa-miR-153-5p	44.8678	3.5806	0.96	-3.7298	0.000191624	0.00180001
hsa-miR-101-5p	76.9806	1.8964	0.5091	-3.7252	0.000195177	0.00180381
hsa-miR-200a-3p	26.8633	-2.5205	0.6843	3.6835	0.000230075	0.00209259
hsa-miR-204-5p	9.4265	-3.0699	0.8536	3.5966	0.000322448	0.00288692
hsa-miR-429	18.3488	-2.7938	0.8047	3.4718	0.000516891	0.00455659
hsa-miR-652-5p	40.9121	1.2485	0.3605	-3.463	0.000534194	0.00463777
hsa-miR-2110	34.526	-1.1237	0.3249	3.458	0.000544139	0.00465361
hsa-miR-548al	13.3138	1.9673	0.5697	-3.4535	0.000553445	0.00466359
hsa-miR-15b-5p	4208.89	-0.928	0.2729	3.4007	0.000672219	0.00558234
hsa-let-7f-2-3p	9.1118	2.0523	0.6071	-3.3804	0.000723764	0.00592453
hsa-miR-330-5p	268.176	1.0525	0.3123	-3.3706	0.000750127	0.00605384
hsa-miR-23a-3p	1333.97	1.4566	0.4362	-3.3392	0.000840301	0.00668739
hsa-miR-7705	103.502	1.3347	0.4007	-3.3313	0.000864331	0.0067844
hsa-miR-128-3p	52355.8	-1.4092	0.4258	3.3095	0.000934687	0.00723751
hsa-miR-149-5p	51.1235	-2.2573	0.6849	3.296	0.000980803	0.00749333
hsa-miR-576-5p	554.157	-0.7549	0.2302	3.2794	0.00104046	0.00774046
hsa-miR-1306-3p	5.3712	-1.3521	0.4127	3.2758	0.00105368	0.00774046
hsa-miR-659-5p	38.9689	1.0375	0.316	-3.2828	0.00102785	0.00774046
hsa-miR-8072	6.015	-1.7486	0.5371	3.2553	0.00113267	0.00821546
hsa-miR-942-5p	249.591	-1.1503	0.3541	3.2484	0.00116058	0.00831265
hsa-miR-374b-3p	202.15	0.6451	0.1989	-3.2432	0.001182	0.00836153
hsa-miR-499a-5p	7.6339	2.1344	0.6593	-3.2376	0.00120549	0.00842375
hsa-miR-766-3p	275.104	-1.2343	0.39	3.1652	0.00154983	0.0106995
hsa-miR-7706	204.325	-1.0737	0.3427	3.1331	0.00172952	0.0117978
hsa-miR-3177-3p	9.0419	-1.2222	0.3915	3.1217	0.00179803	0.0121208
hsa-miR-548j-5p	12.0476	1.9912	0.639	-3.1164	0.0018306	0.0121969
hsa-miR-19b-1-5p	8.5289	1.8426	0.594	-3.1021	0.00192164	0.0126563
hsa-miR-6838-5p	2.4846	-1.9293	0.625	3.0869	0.00202233	0.0131681
hsa-miR-4519	2.314	-2.3725	0.7699	3.0816	0.00205884	0.0132552
hsa-miR-33b-3p	28.4946	-1.2806	0.4174	3.0681	0.00215404	0.013714
hsa-miR-1306-5p	41.8506	-0.8822	0.289	3.0522	0.00227197	0.0143059
hsa-miR-140-5p	156.775	0.5678	0.1863	-3.0471	0.00231033	0.0143893
hsa-miR-27a-3p	3730.18	1.2523	0.4122	-3.0377	0.00238357	0.0145297
hsa-miR-128-1-5p	132.469	-0.7318	0.2407	3.0399	0.00236682	0.0145297
hsa-miR-582-5p	31.6493	2.5191	0.8323	-3.0267	0.00247254	0.0149133
hsa-miR-4772-5p	24.6824	2.079	0.6887	-3.0187	0.00253866	0.0151527
hsa-miR-223-3p	8209.14	1.7848	0.5935	-3.0071	0.00263758	0.0155694
hsa-miR-29c-3p	3352.76	1.1143	0.372	-2.9951	0.00274329	0.0155694
hsa-miR-148b-3p	718.761	0.4872	0.1623	-3.0013	0.00268789	0.0155694
hsa-miR-573	6.7033	2.6645	0.8901	-2.9934	0.00275924	0.0155694
hsa-miR-589-5p	646.139	-0.9559	0.3193	2.994	0.00275377	0.0155694
hsa-miR-212-5p	3.4745	-1.6504	0.5516	2.992	0.00277151	0.0155694
hsa-miR-6087	234.097	1.7509	0.5867	-2.9847	0.00283898	0.0157935
hsa-miR-629-5p	156.063	-1.2816	0.4298	2.9817	0.00286665	0.0157942
hsa-miR-3687	40.1246	2.1671	0.7288	-2.9735	0.00294383	0.0160649
hsa-miR-3909	73.1173	-0.8139	0.2743	2.9672	0.00300493	0.0162436
hsa-miR-3913-5p	57.7719	0.9805	0.3355	-2.9224	0.00347326	0.0185998
hsa-miR-296-5p	7.0741	-2.5283	0.8856	2.8548	0.00430606	0.022846
hsa-miR-3615	1252.35	-0.9286	0.3271	2.8388	0.00452894	0.0235916
hsa-miR-4747-5p	1.7104	-2.1038	0.7409	2.8396	0.00451732	0.0235916
hsa-miR-641	276.455	-1.0153	0.3584	2.8329	0.00461238	0.0238098
hsa-miR-19a-5p	60.0756	1.1688	0.4131	-2.8291	0.00466863	0.023885
hsa-miR-328-3p	125.919	-0.8759	0.3122	2.8058	0.00501957	0.02523
hsa-miR-548d-3p	11.1985	-1.2429	0.443	2.8061	0.00501516	0.02523
hsa-miR-652-3p	158.583	-0.8928	0.3186	2.8019	0.00508057	0.0253145
hsa-miR-221-5p	626.328	1.7284	0.6203	-2.7867	0.00532545	0.0263059
hsa-miR-7-5p	124.633	1.6084	0.5783	-2.7812	0.00541582	0.0265236
hsa-miR-3928-3p	27.1914	-1.1566	0.4167	2.7758	0.00550713	0.0267423
hsa-miR-671-5p	113.671	0.8217	0.2964	-2.7727	0.00556012	0.0267727
hsa-miR-193a-5p	68.6236	-2.092	0.7614	2.7475	0.00600488	0.0286733
hsa-miR-769-5p	5455.68	0.5912	0.2162	-2.7348	0.00624242	0.0295612
hsa-miR-130b-3p	3538.53	-0.9865	0.3628	2.719	0.00654698	0.0304994
hsa-miR-425-3p	452.892	1.0759	0.3956	-2.7198	0.00653299	0.0304994
hsa-miR-142-5p	253972	0.6106	0.2249	-2.7154	0.00661994	0.0305905
hsa-miR-361-5p	1327.06	-0.5084	0.1877	2.7085	0.00675938	0.030985
hsa-miR-145-5p	23.2992	2.3641	0.8801	-2.6862	0.00722654	0.0328635
hsa-miR-642a-5p	17.1802	2.3793	0.8882	-2.6787	0.00738994	0.033342
hsa-miR-6500-3p	13.9941	2.4321	0.9097	-2.6735	0.00750748	0.0336077
hsa-miR-454-5p	245.612	-0.7855	0.2943	2.6693	0.00760191	0.0337666
hsa-miR-16-5p	252551	-0.5612	0.2112	2.6572	0.00787999	0.0347326
hsa-miR-629-3p	11.1708	-0.9461	0.3565	2.6541	0.00795198	0.0347823
hsa-miR-3939	4.5816	-1.3257	0.5003	2.6496	0.00805885	0.0349827
hsa-miR-663a	7.8101	2.0648	0.7816	-2.6418	0.00824764	0.0354793
hsa-miR-1273h-3p	388.322	-0.8442	0.3198	2.6397	0.00829709	0.0354793
hsa-miR-96-5p	25.7111	2.2386	0.8534	-2.6232	0.00871015	0.0366979
hsa-miR-132-5p	16.3648	-0.871	0.332	2.6237	0.00869802	0.0366979
hsa-miR-146a-5p	23447	1.7538	0.6728	-2.6069	0.00913671	0.0379372
hsa-miR-374b-5p	803.62	0.6229	0.2387	-2.6093	0.00907228	0.0379372
hsa-miR-361-3p	2019.7	0.5541	0.2131	-2.6002	0.00931714	0.0384081
hsa-miR-371b-5p	12.0037	2.3856	0.9184	-2.5975	0.00939022	0.0384328
hsa-miR-296-3p	4.0155	-2.3793	0.9174	2.5935	0.00950181	0.0386137
hsa-miR-624-5p	9.1563	-1.1053	0.4302	2.5691	0.0101956	0.0411413
hsa-miR-766-5p	35.399	-0.8045	0.3138	2.5634	0.0103649	0.041532
hsa-miR-181d-5p	2733.57	1.0167	0.3974	-2.5582	0.0105203	0.0416715
hsa-miR-1301-3p	107.277	-0.781	0.3054	2.5574	0.0105451	0.0416715
hsa-miR-138-5p	17.8677	-1.6626	0.6513	2.5528	0.010685	0.0419349
hsa-miR-3143	6.2892	-1.4512	0.5732	2.532	0.0113425	0.043914
hsa-miR-7976	10.569	-1.0197	0.4024	2.5339	0.0112803	0.043914
hsa-miR-15a-5p	12617	-0.851	0.3381	2.5172	0.0118296	0.0454923
hsa-miR-186-5p	50845.9	0.3948	0.1571	-2.5136	0.0119507	0.0456517
hsa-miR-6503-3p	20.193	2.0241	0.8066	-2.5094	0.0120926	0.0458876
hsa-miR-193b-5p	7.8952	-2.5037	1.0007	2.5021	0.0123465	0.0465432
hsa-miR-16-1-3p	19.5865	1.2148	0.4884	-2.4874	0.012869	0.0481956
hsa-miR-30d-5p	83952.9	0.7204	0.291	-2.4757	0.0132964	0.0494729
hsa-miR-26a-5p	338396	-0.5774	0.2337	2.4707	0.0134864	0.0498563
hsa-miR-643	10.0164	-1.0602	0.4296	2.4679	0.0135904	0.0499187
